# Supplementary material for: Pituitary Neuroendocrine Tumor or Pituitary Adenoma? Let’s Ask the Epigenome!
Source: Endocr Pathol. 2025 Oct 8;36(1):35. doi: 10.1007/s12022-025-09879-8 (PMC12507982; doi:10.1007/s12022-025-09879-8)
Supplement: Supplementary file 1 — (XLSX 22.4 KB) [file 12022_2025_9879_MOESM1_ESM.xlsx]

## Sheet: Supplementary Table 1
Supplementary Table 1: External sample series overview (related to Figure 1)
Order in Fig1A	Data deposit	Sample_ID	Array type	Tumor type	Diagnosis	Study	PMID
1	GSE118132	GSM3319212	450K	NET	Lung NET	Laddha et al	31300474
2	GSE118132	GSM3319223	450K	NET	Lung NET	Laddha et al	31300474
3	GSE118132	GSM3319221	450K	NET	Lung NET	Laddha et al	31300474
4	GSE118132	GSM3319217	450K	NET	Lung NET	Laddha et al	31300474
5	GSE118132	GSM3319220	450K	NET	Lung NET	Laddha et al	31300474
6	GSE118132	GSM3319214	450K	NET	Lung NET	Laddha et al	31300474
7	GSE118132	GSM3319211	450K	NET	Lung NET	Laddha et al	31300474
8	GSE118132	GSM3319216	450K	NET	Lung NET	Laddha et al	31300474
9	GSE118132	GSM3319213	450K	NET	Lung NET	Laddha et al	31300474
10	GSE118132	GSM3319210	450K	NET	Lung NET	Laddha et al	31300474
11	GSE118132	GSM3319227	450K	NET	Lung NET	Laddha et al	31300474
12	GSE118132	GSM3319225	450K	NET	Lung NET	Laddha et al	31300474
13	GSE118132	GSM3319226	450K	NET	Lung NET	Laddha et al	31300474
14	GSE118132	GSM3319224	450K	NET	Lung NET	Laddha et al	31300474
15	GSE118132	GSM3319218	450K	NET	Lung NET	Laddha et al	31300474
16	GSE118132	GSM3319222	450K	NET	Lung NET	Laddha et al	31300474
17	GSE118132	GSM3319215	450K	NET	Lung NET	Laddha et al	31300474
18	GSE118132	GSM3319219	450K	NET	Lung NET	Laddha et al	31300474
19	GSE261443	GSM8144204	EPIC	NET	Lung NET	Werr et al	39348606
20	GSE261443	GSM8144206	EPIC	NET	Lung NET	Werr et al	39348606
21	GSE261443	GSM8144196	EPIC	NET	Lung NET	Werr et al	39348606
22	GSE261443	GSM8144199	EPIC	NET	Lung NET	Werr et al	39348606
23	GSE261443	GSM8144185	EPIC	NET	Lung NET	Werr et al	39348606
24	GSE261443	GSM8144202	EPIC	NET	Lung NET	Werr et al	39348606
25	GSE261443	GSM8144190	EPIC	NET	Lung NET	Werr et al	39348606
26	GSE261443	GSM8144186	EPIC	NET	Lung NET	Werr et al	39348606
27	GSE261443	GSM8144187	EPIC	NET	Lung NET	Werr et al	39348606
28	GSE261443	GSM8144200	EPIC	NET	Lung NET	Werr et al	39348606
29	GSE261443	GSM8144192	EPIC	NET	Lung NET	Werr et al	39348606
30	GSE261443	GSM8144195	EPIC	NET	Lung NET	Werr et al	39348606
31	GSE261443	GSM8144198	EPIC	NET	Lung NET	Werr et al	39348606
32	GSE261443	GSM8144188	EPIC	NET	Lung NET	Werr et al	39348606
33	GSE261443	GSM8144184	EPIC	NET	Lung NET	Werr et al	39348606
34	GSE261443	GSM8144191	EPIC	NET	Lung NET	Werr et al	39348606
35	GSE261443	GSM8144201	EPIC	NET	Lung NET	Werr et al	39348606
36	GSE261443	GSM8144203	EPIC	NET	Lung NET	Werr et al	39348606
37	GSE261443	GSM8144193	EPIC	NET	Lung NET	Werr et al	39348606
38	GSE261443	GSM8144205	EPIC	NET	Lung NET	Werr et al	39348606
39	GSE261443	GSM8144197	EPIC	NET	Lung NET	Werr et al	39348606
40	GSE261443	GSM8144183	EPIC	NET	Lung NET	Werr et al	39348606
41	GSE261443	GSM8144194	EPIC	NET	Lung NET	Werr et al	39348606
42	GSE261443	GSM8144189	EPIC	NET	Lung NET	Werr et al	39348606
43	GSE134089	GSM3936965	EPIC	NET	Pancreatic NET	Tirosh et al	32706863
44	GSE134089	GSM3936923	EPIC	NET	Pancreatic NET	Tirosh et al	32706863
45	GSE134089	GSM3936945	EPIC	NET	Pancreatic NET	Tirosh et al	32706863
46	GSE134089	GSM3936957	EPIC	NET	Pancreatic NET	Tirosh et al	32706863
47	GSE134089	GSM3936954	EPIC	NET	Pancreatic NET	Tirosh et al	32706863
48	GSE134089	GSM3936966	EPIC	NET	Pancreatic NET	Tirosh et al	32706863
49	GSE134089	GSM3936962	EPIC	NET	Pancreatic NET	Tirosh et al	32706863
50	GSE134089	GSM3936915	EPIC	NET	Pancreatic NET	Tirosh et al	32706863
51	GSE134089	GSM3936968	EPIC	NET	Pancreatic NET	Tirosh et al	32706863
52	GSE134089	GSM3936929	EPIC	NET	Pancreatic NET	Tirosh et al	32706863
53	GSE134089	GSM3936897	EPIC	NET	Pancreatic NET	Tirosh et al	32706863
54	GSE134089	GSM3936973	EPIC	NET	Pancreatic NET	Tirosh et al	32706863
55	GSE134089	GSM3936930	EPIC	NET	Pancreatic NET	Tirosh et al	32706863
56	GSE134089	GSM3936958	EPIC	NET	Pancreatic NET	Tirosh et al	32706863
57	GSE134089	GSM3936916	EPIC	NET	Pancreatic NET	Tirosh et al	32706863
58	GSE117852	GSM3311518	450K	NET	Pancreatic NET	Chan et al	30315258
59	GSE117852	GSM3311519	450K	NET	Pancreatic NET	Chan et al	30315258
60	GSE117852	GSM3311520	450K	NET	Pancreatic NET	Chan et al	30315258
61	GSE117852	GSM3311523	450K	NET	Pancreatic NET	Chan et al	30315258
62	GSE117852	GSM3311524	450K	NET	Pancreatic NET	Chan et al	30315258
63	GSE117852	GSM3311525	450K	NET	Pancreatic NET	Chan et al	30315258
64	GSE117852	GSM3311526	450K	NET	Pancreatic NET	Chan et al	30315258
65	GSE117852	GSM3311536	450K	NET	Pancreatic NET	Chan et al	30315258
66	GSE117852	GSM3311538	450K	NET	Pancreatic NET	Chan et al	30315258
67	GSE117852	GSM3311539	450K	NET	Pancreatic NET	Chan et al	30315258
68	GSE117852	GSM3311540	450K	NET	Pancreatic NET	Chan et al	30315258
69	GSE117852	GSM3311530	450K	NET	Pancreatic NET	Chan et al	30315258
70	GSE117852	GSM3311531	450K	NET	Pancreatic NET	Chan et al	30315258
71	GSE117852	GSM3311532	450K	NET	Pancreatic NET	Chan et al	30315258
72	GSE117852	GSM3311533	450K	NET	Pancreatic NET	Chan et al	30315258
73	GSE229203	GSM7156664	EPIC	NET	Small intestine NET	Patte et al	40038310
74	GSE229203	GSM7156662	EPIC	NET	Small intestine NET	Patte et al	40038310
75	GSE229203	GSM7156663	EPIC	NET	Small intestine NET	Patte et al	40038310
76	GSE229203	GSM7156669	EPIC	NET	Small intestine NET	Patte et al	40038310
77	GSE229203	GSM7156670	EPIC	NET	Small intestine NET	Patte et al	40038310
78	GSE229203	GSM7156672	EPIC	NET	Small intestine NET	Patte et al	40038310
79	GSE229203	GSM7156677	EPIC	NET	Small intestine NET	Patte et al	40038310
80	GSE229203	GSM7156674	EPIC	NET	Small intestine NET	Patte et al	40038310
81	GSE229203	GSM7156673	EPIC	NET	Small intestine NET	Patte et al	40038310
82	GSE229203	GSM7156671	EPIC	NET	Small intestine NET	Patte et al	40038310
83	GSE229203	GSM7156675	EPIC	NET	Small intestine NET	Patte et al	40038310
84	GSE229203	GSM7156676	EPIC	NET	Small intestine NET	Patte et al	40038310
85	GSE229203	GSM7156679	EPIC	NET	Small intestine NET	Patte et al	40038310
86	GSE134089	GSM3936944	EPIC	NET	Small intestine NET	Tirosh et al	32706863
87	GSE134089	GSM3936964	EPIC	NET	Small intestine NET	Tirosh et al	32706863
88	GSE134089	GSM3936956	EPIC	NET	Small intestine NET	Tirosh et al	32706863
89	GSE134089	GSM3936927	EPIC	NET	Small intestine NET	Tirosh et al	32706863
90	GSE134089	GSM3936932	EPIC	NET	Small intestine NET	Tirosh et al	32706863
91	GSE134089	GSM3936917	EPIC	NET	Small intestine NET	Tirosh et al	32706863
92	GSE134089	GSM3936951	EPIC	NET	Small intestine NET	Tirosh et al	32706863
93	GSE134089	GSM3936972	EPIC	NET	Small intestine NET	Tirosh et al	32706863
94	GSE134089	GSM3936893	EPIC	NET	Small intestine NET	Tirosh et al	32706863
95	GSE134089	GSM3936935	EPIC	NET	Small intestine NET	Tirosh et al	32706863
96	GSE134089	GSM3936895	EPIC	NET	Small intestine NET	Tirosh et al	32706863
97	GSE134089	GSM3936909	EPIC	NET	Small intestine NET	Tirosh et al	32706863
98	GSE134089	GSM3936885	EPIC	NET	Small intestine NET	Tirosh et al	32706863
99	GSE134089	GSM3936901	EPIC	NET	Small intestine NET	Tirosh et al	32706863
100	GSE134089	GSM3936879	EPIC	NET	Small intestine NET	Tirosh et al	32706863
101	E-MTAB-7762	P002	EPIC	PitNET/adenoma	Gonadotroph PitNET/adenoma	Neou et al	31883967
102	E-MTAB-7762	P032	EPIC	PitNET/adenoma	Gonadotroph PitNET/adenoma	Neou et al	31883967
103	E-MTAB-7762	P034	EPIC	PitNET/adenoma	Gonadotroph PitNET/adenoma	Neou et al	31883967
104	E-MTAB-7762	P038	EPIC	PitNET/adenoma	Gonadotroph PitNET/adenoma	Neou et al	31883967
105	E-MTAB-7762	P043	EPIC	PitNET/adenoma	Gonadotroph PitNET/adenoma	Neou et al	31883967
106	E-MTAB-7762	P048	EPIC	PitNET/adenoma	Gonadotroph PitNET/adenoma	Neou et al	31883967
107	E-MTAB-7762	P050	EPIC	PitNET/adenoma	Gonadotroph PitNET/adenoma	Neou et al	31883967
108	E-MTAB-7762	P066	EPIC	PitNET/adenoma	Gonadotroph PitNET/adenoma	Neou et al	31883967
109	GSE109381	GSM2404142	450K	PitNET/adenoma	Gonadotroph PitNET/adenoma	Capper et al	29539639
110	GSE109381	GSM2404143	450K	PitNET/adenoma	Gonadotroph PitNET/adenoma	Capper et al	29539639
111	GSE109381	GSM2404375	450K	PitNET/adenoma	Gonadotroph PitNET/adenoma	Capper et al	29539639
112	GSE109381	GSM2404407	450K	PitNET/adenoma	Gonadotroph PitNET/adenoma	Capper et al	29539639
113	GSE109381	GSM2404408	450K	PitNET/adenoma	Gonadotroph PitNET/adenoma	Capper et al	29539639
114	GSE109381	GSM2404409	450K	PitNET/adenoma	Gonadotroph PitNET/adenoma	Capper et al	29539639
115	GSE109381	GSM2404410	450K	PitNET/adenoma	Gonadotroph PitNET/adenoma	Capper et al	29539639
116	GSE109381	GSM2404411	450K	PitNET/adenoma	Gonadotroph PitNET/adenoma	Capper et al	29539639
117	GSE109381	GSM2404412	450K	PitNET/adenoma	Gonadotroph PitNET/adenoma	Capper et al	29539639
118	GSE109381	GSM2404413	450K	PitNET/adenoma	Gonadotroph PitNET/adenoma	Capper et al	29539639
119	GSE115783	GSM3189701	450K	PitNET/adenoma	Gonadotroph PitNET/adenoma	Kober et al	29410024
120	GSE115783	GSM3189702	450K	PitNET/adenoma	Gonadotroph PitNET/adenoma	Kober et al	29410024
121	GSE115783	GSM3189703	450K	PitNET/adenoma	Gonadotroph PitNET/adenoma	Kober et al	29410024
122	GSE115783	GSM3189704	450K	PitNET/adenoma	Gonadotroph PitNET/adenoma	Kober et al	29410024
123	GSE115783	GSM3189705	450K	PitNET/adenoma	Gonadotroph PitNET/adenoma	Kober et al	29410024
124	GSE115783	GSM3189706	450K	PitNET/adenoma	Gonadotroph PitNET/adenoma	Kober et al	29410024
125	GSE115783	GSM3189707	450K	PitNET/adenoma	Gonadotroph PitNET/adenoma	Kober et al	29410024
126	GSE115783	GSM3189708	450K	PitNET/adenoma	Gonadotroph PitNET/adenoma	Kober et al	29410024
127	GSE207937	GSM6323514	EPIC	PitNET/adenoma	Gonadotroph PitNET/adenoma	Silva Júnior et al	36504388
128	GSE207937	GSM6323516	EPIC	PitNET/adenoma	Gonadotroph PitNET/adenoma	Silva Júnior et al	36504388
129	GSE207937	GSM6323527	EPIC	PitNET/adenoma	Gonadotroph PitNET/adenoma	Silva Júnior et al	36504388
130	GSE207937	GSM6323528	EPIC	PitNET/adenoma	Gonadotroph PitNET/adenoma	Silva Júnior et al	36504388
131	GSE207937	GSM6323529	EPIC	PitNET/adenoma	Gonadotroph PitNET/adenoma	Silva Júnior et al	36504388
132	GSE207937	GSM6323530	EPIC	PitNET/adenoma	Gonadotroph PitNET/adenoma	Silva Júnior et al	36504388
133	GSE207937	GSM6323531	EPIC	PitNET/adenoma	Gonadotroph PitNET/adenoma	Silva Júnior et al	36504388
134	GSE207937	GSM6323532	EPIC	PitNET/adenoma	Gonadotroph PitNET/adenoma	Silva Júnior et al	36504388
135	E-MTAB-7762	P009	EPIC	PitNET/adenoma	Corticotroph PitNET/adenoma	Neou et al	31883967
136	E-MTAB-7762	P010	EPIC	PitNET/adenoma	Corticotroph PitNET/adenoma	Neou et al	31883967
137	E-MTAB-7762	P016	EPIC	PitNET/adenoma	Corticotroph PitNET/adenoma	Neou et al	31883967
138	E-MTAB-7762	P017	EPIC	PitNET/adenoma	Corticotroph PitNET/adenoma	Neou et al	31883967
139	E-MTAB-7762	P022	EPIC	PitNET/adenoma	Corticotroph PitNET/adenoma	Neou et al	31883967
140	E-MTAB-7762	P042	EPIC	PitNET/adenoma	Corticotroph PitNET/adenoma	Neou et al	31883967
141	E-MTAB-7762	P046	EPIC	PitNET/adenoma	Corticotroph PitNET/adenoma	Neou et al	31883967
142	E-MTAB-7762	P049	EPIC	PitNET/adenoma	Corticotroph PitNET/adenoma	Neou et al	31883967
143	GSE207937	GSM6323512	EPIC	PitNET/adenoma	Corticotroph PitNET/adenoma	Silva Júnior et al	36504388
144	GSE207937	GSM6323513	EPIC	PitNET/adenoma	Corticotroph PitNET/adenoma	Silva Júnior et al	36504388
145	GSE207937	GSM6323519	EPIC	PitNET/adenoma	Corticotroph PitNET/adenoma	Silva Júnior et al	36504388
146	GSE207937	GSM6323520	EPIC	PitNET/adenoma	Corticotroph PitNET/adenoma	Silva Júnior et al	36504388
147	GSE207937	GSM6323521	EPIC	PitNET/adenoma	Corticotroph PitNET/adenoma	Silva Júnior et al	36504388
148	GSE207937	GSM6323522	EPIC	PitNET/adenoma	Corticotroph PitNET/adenoma	Silva Júnior et al	36504388
149	GSE207937	GSM6323552	EPIC	PitNET/adenoma	Corticotroph PitNET/adenoma	Silva Júnior et al	36504388
150	GSE207937	GSM6323559	EPIC	PitNET/adenoma	Corticotroph PitNET/adenoma	Silva Júnior et al	36504388
151	GSE109381	GSM2404113	450K	PitNET/adenoma	Corticotroph PitNET/adenoma	Capper et al	29539639
152	GSE109381	GSM2404120	450K	PitNET/adenoma	Corticotroph PitNET/adenoma	Capper et al	29539639
153	GSE109381	GSM2404138	450K	PitNET/adenoma	Corticotroph PitNET/adenoma	Capper et al	29539639
154	GSE109381	GSM2404420	450K	PitNET/adenoma	Corticotroph PitNET/adenoma	Capper et al	29539639
155	GSE109381	GSM2404427	450K	PitNET/adenoma	Corticotroph PitNET/adenoma	Capper et al	29539639
156	GSE109381	GSM2404428	450K	PitNET/adenoma	Corticotroph PitNET/adenoma	Capper et al	29539639
157	GSE109381	GSM2405549	450K	PitNET/adenoma	Corticotroph PitNET/adenoma	Capper et al	29539639
158	GSE109381	GSM2405550	450K	PitNET/adenoma	Corticotroph PitNET/adenoma	Capper et al	29539639
159	GSE109381	GSM2405551	450K	PitNET/adenoma	Corticotroph PitNET/adenoma	Capper et al	29539639
160	GSE109381	GSM2405552	450K	PitNET/adenoma	Corticotroph PitNET/adenoma	Capper et al	29539639
161	GSE147548	GSM4433071	450K	PitNET/adenoma	Corticotroph PitNET/adenoma	Salomon et al	30084836
162	GSE147548	GSM4433079	450K	PitNET/adenoma	Corticotroph PitNET/adenoma	Salomon et al	30084836
163	GSE147548	GSM4433075	450K	PitNET/adenoma	Corticotroph PitNET/adenoma	Salomon et al	30084836
164	GSE147548	GSM4433090	450K	PitNET/adenoma	Corticotroph PitNET/adenoma	Salomon et al	30084836
165	GSE147548	GSM4433091	450K	PitNET/adenoma	Corticotroph PitNET/adenoma	Salomon et al	30084836
166	GSE147548	GSM4433094	450K	PitNET/adenoma	Corticotroph PitNET/adenoma	Salomon et al	30084836
167	GSE147548	GSM4433095	450K	PitNET/adenoma	Corticotroph PitNET/adenoma	Salomon et al	30084836
168	E-MTAB-7762	P011	EPIC	PitNET/adenoma	Somatotroph PitNET/adenoma	Neou et al	31883967
169	E-MTAB-7762	P024	EPIC	PitNET/adenoma	Somatotroph PitNET/adenoma	Neou et al	31883967
170	GSE246645	GSM7873977	EPIC	PitNET/adenoma	Somatotroph PitNET/adenoma	Dottermusch et al	38228887
171	GSE246645	GSM7873978	EPIC	PitNET/adenoma	Somatotroph PitNET/adenoma	Dottermusch et al	38228887
172	GSE246645	GSM7873979	EPIC	PitNET/adenoma	Somatotroph PitNET/adenoma	Dottermusch et al	38228887
173	GSE246645	GSM7873980	EPIC	PitNET/adenoma	Somatotroph PitNET/adenoma	Dottermusch et al	38228887
174	GSE246645	GSM7873981	EPIC	PitNET/adenoma	Somatotroph PitNET/adenoma	Dottermusch et al	38228887
175	GSE246645	GSM7873982	EPIC	PitNET/adenoma	Somatotroph PitNET/adenoma	Dottermusch et al	38228887
176	GSE246645	GSM7873983	EPIC	PitNET/adenoma	Somatotroph PitNET/adenoma	Dottermusch et al	38228887
177	GSE246645	GSM7873984	EPIC	PitNET/adenoma	Somatotroph PitNET/adenoma	Dottermusch et al	38228887
178	GSE246645	GSM7873985	EPIC	PitNET/adenoma	Somatotroph PitNET/adenoma	Dottermusch et al	38228887
179	GSE246645	GSM7873986	EPIC	PitNET/adenoma	Somatotroph PitNET/adenoma	Dottermusch et al	38228887
180	GSE246645	GSM7874001	EPIC	PitNET/adenoma	Somatotroph PitNET/adenoma	Dottermusch et al	38228887
181	GSE246645	GSM7874002	EPIC	PitNET/adenoma	Somatotroph PitNET/adenoma	Dottermusch et al	38228887
182	GSE246645	GSM7874003	EPIC	PitNET/adenoma	Somatotroph PitNET/adenoma	Dottermusch et al	38228887
183	GSE246645	GSM7874004	EPIC	PitNET/adenoma	Somatotroph PitNET/adenoma	Dottermusch et al	38228887
184	GSE246645	GSM7874006	EPIC	PitNET/adenoma	Somatotroph PitNET/adenoma	Dottermusch et al	38228887
185	GSE109381	GSM2404201	450K	PitNET/adenoma	Somatotroph PitNET/adenoma	Capper et al	29539639
186	GSE109381	GSM2404346	450K	PitNET/adenoma	Somatotroph PitNET/adenoma	Capper et al	29539639
187	GSE109381	GSM2404361	450K	PitNET/adenoma	Somatotroph PitNET/adenoma	Capper et al	29539639
188	E-MTAB-7762	P021	EPIC	PitNET/adenoma	Lactotroph PitNET/adenoma	Neou et al	31883967
189	E-MTAB-7762	P029	EPIC	PitNET/adenoma	Lactotroph PitNET/adenoma	Neou et al	31883967
190	E-MTAB-7762	P041	EPIC	PitNET/adenoma	Lactotroph PitNET/adenoma	Neou et al	31883967
191	GSE109381	GSM2404139	450K	PitNET/adenoma	Lactotroph PitNET/adenoma	Capper et al	29539639
192	GSE109381	GSM2404256	450K	PitNET/adenoma	Lactotroph PitNET/adenoma	Capper et al	29539639
193	GSE109381	GSM2404421	450K	PitNET/adenoma	Lactotroph PitNET/adenoma	Capper et al	29539639
194	E-MTAB-7762	P001	EPIC	PitNET/adenoma	Thyrotroph PitNET/adenoma	Neou et al	31883967
195	E-MTAB-7762	P014	EPIC	PitNET/adenoma	Thyrotroph PitNET/adenoma	Neou et al	31883967
196	E-MTAB-7762	P077	EPIC	PitNET/adenoma	Thyrotroph PitNET/adenoma	Neou et al	31883967
197	GSE109381	GSM2405617	450K	PitNET/adenoma	Thyrotroph PitNET/adenoma	Capper et al	29539639
198	GSE109381	GSM2405618	450K	PitNET/adenoma	Thyrotroph PitNET/adenoma	Capper et al	29539639
199	GSE109381	GSM2405619	450K	PitNET/adenoma	Thyrotroph PitNET/adenoma	Capper et al	29539639
200	GSE109381	GSM2405620	450K	PitNET/adenoma	Thyrotroph PitNET/adenoma	Capper et al	29539639
201	GSE233604	GSM7431192	EPIC	adenoma	Colorectal adenoma	Bhandari et al	37487069
202	GSE233604	GSM7431196	EPIC	adenoma	Colorectal adenoma	Bhandari et al	37487069
203	GSE233604	GSM7431195	EPIC	adenoma	Colorectal adenoma	Bhandari et al	37487069
204	GSE233604	GSM7431194	EPIC	adenoma	Colorectal adenoma	Bhandari et al	37487069
205	GSE233604	GSM7431213	EPIC	adenoma	Colorectal adenoma	Bhandari et al	37487069
206	GSE233604	GSM7431217	EPIC	adenoma	Colorectal adenoma	Bhandari et al	37487069
207	GSE233604	GSM7431255	EPIC	adenoma	Colorectal adenoma	Bhandari et al	37487069
208	GSE233604	GSM7431197	EPIC	adenoma	Colorectal adenoma	Bhandari et al	37487069
209	GSE233604	GSM7431244	EPIC	adenoma	Colorectal adenoma	Bhandari et al	37487069
210	GSE233604	GSM7431228	EPIC	adenoma	Colorectal adenoma	Bhandari et al	37487069
211	GSE233604	GSM7431207	EPIC	adenoma	Colorectal adenoma	Bhandari et al	37487069
212	GSE233604	GSM7431206	EPIC	adenoma	Colorectal adenoma	Bhandari et al	37487069
213	GSE233604	GSM7431201	EPIC	adenoma	Colorectal adenoma	Bhandari et al	37487069
214	GSE233604	GSM7431226	EPIC	adenoma	Colorectal adenoma	Bhandari et al	37487069
215	GSE233604	GSM7431190	EPIC	adenoma	Colorectal adenoma	Bhandari et al	37487069
216	GSE129364	GSM3711799	450K	adenoma	Colorectal adenoma	Fiedler et al	31334584
217	GSE129364	GSM3711802	450K	adenoma	Colorectal adenoma	Fiedler et al	31334584
218	GSE129364	GSM3711793	450K	adenoma	Colorectal adenoma	Fiedler et al	31334584
219	GSE129364	GSM3711804	450K	adenoma	Colorectal adenoma	Fiedler et al	31334584
220	GSE129364	GSM3711807	450K	adenoma	Colorectal adenoma	Fiedler et al	31334584
221	GSE129364	GSM3711805	450K	adenoma	Colorectal adenoma	Fiedler et al	31334584
222	GSE129364	GSM3711795	450K	adenoma	Colorectal adenoma	Fiedler et al	31334584
223	GSE129364	GSM3711796	450K	adenoma	Colorectal adenoma	Fiedler et al	31334584
224	GSE129364	GSM3711791	450K	adenoma	Colorectal adenoma	Fiedler et al	31334584
225	GSE129364	GSM3711789	450K	adenoma	Colorectal adenoma	Fiedler et al	31334584
226	GSE129364	GSM3711794	450K	adenoma	Colorectal adenoma	Fiedler et al	31334584
227	GSE129364	GSM3711797	450K	adenoma	Colorectal adenoma	Fiedler et al	31334584
228	GSE129364	GSM3711790	450K	adenoma	Colorectal adenoma	Fiedler et al	31334584
229	GSE129364	GSM3711808	450K	adenoma	Colorectal adenoma	Fiedler et al	31334584
230	GSE129364	GSM3711792	450K	adenoma	Colorectal adenoma	Fiedler et al	31334584
231	GSE129364	GSM3711798	450K	adenoma	Colorectal adenoma	Fiedler et al	31334584
232	GSE243075	GSM7778915	EPIC	adenoma	Pleomorphic adenoma	Jurmeister et al	39332710
233	GSE243075	GSM7778916	EPIC	adenoma	Pleomorphic adenoma	Jurmeister et al	39332710
234	GSE243075	GSM7778914	EPIC	adenoma	Pleomorphic adenoma	Jurmeister et al	39332710
235	GSE243075	GSM7778913	EPIC	adenoma	Pleomorphic adenoma	Jurmeister et al	39332710
236	GSE243075	GSM7778917	EPIC	adenoma	Pleomorphic adenoma	Jurmeister et al	39332710
237	GSE243075	GSM7778912	EPIC	adenoma	Pleomorphic adenoma	Jurmeister et al	39332710
238	GSE243075	GSM7778931	EPIC	adenoma	Pleomorphic adenoma	Jurmeister et al	39332710
239	GSE243075	GSM7778919	EPIC	adenoma	Pleomorphic adenoma	Jurmeister et al	39332710
240	GSE243075	GSM7778920	EPIC	adenoma	Pleomorphic adenoma	Jurmeister et al	39332710
241	GSE293967	GSM8895409	EPIC	adenoma	Pleomorphic adenoma	Uro Coste et al	40311763
242	GSE293967	GSM8895413	EPIC	adenoma	Pleomorphic adenoma	Uro Coste et al	40311763
243	GSE293967	GSM8895439	EPIC	adenoma	Pleomorphic adenoma	Uro Coste et al	40311763
244	GSE293967	GSM8895401	EPIC	adenoma	Pleomorphic adenoma	Uro Coste et al	40311763
245	GSE293967	GSM8895425	EPIC	adenoma	Pleomorphic adenoma	Uro Coste et al	40311763
246	GSE293967	GSM8895420	EPIC	adenoma	Pleomorphic adenoma	Uro Coste et al	40311763
247	GSE293967	GSM8895442	EPIC	adenoma	Pleomorphic adenoma	Uro Coste et al	40311763
248	GSE293967	GSM8895441	EPIC	adenoma	Pleomorphic adenoma	Uro Coste et al	40311763
249	GSE293967	GSM8895431	EPIC	adenoma	Pleomorphic adenoma	Uro Coste et al	40311763
250	GSE293967	GSM8895419	EPIC	adenoma	Pleomorphic adenoma	Uro Coste et al	40311763
251	GSE293967	GSM8895411	EPIC	adenoma	Pleomorphic adenoma	Uro Coste et al	40311763
252	GSE293967	GSM8895434	EPIC	adenoma	Pleomorphic adenoma	Uro Coste et al	40311763
253	GSE293967	GSM8895440	EPIC	adenoma	Pleomorphic adenoma	Uro Coste et al	40311763
254	GSE293967	GSM8895424	EPIC	adenoma	Pleomorphic adenoma	Uro Coste et al	40311763
255	GSE293967	GSM8895421	EPIC	adenoma	Pleomorphic adenoma	Uro Coste et al	40311763
256	GSE293967	GSM8895438	EPIC	adenoma	Pleomorphic adenoma	Uro Coste et al	40311763
257	GSE293967	GSM8895416	EPIC	adenoma	Pleomorphic adenoma	Uro Coste et al	40311763
258	GSE293967	GSM8895432	EPIC	adenoma	Pleomorphic adenoma	Uro Coste et al	40311763
259	GSE293967	GSM8895436	EPIC	adenoma	Pleomorphic adenoma	Uro Coste et al	40311763
260	GSE293967	GSM8895437	EPIC	adenoma	Pleomorphic adenoma	Uro Coste et al	40311763
261	GSE293967	GSM8895405	EPIC	adenoma	Pleomorphic adenoma	Uro Coste et al	40311763
262	GSE293967	GSM8895406	EPIC	adenoma	Pleomorphic adenoma	Uro Coste et al	40311763
263	GSE179175	GSM5411026	EPIC	adenoma	Adrenal cortical adenoma	Bueno et al	36040817
264	GSE179175	GSM5411049	EPIC	adenoma	Adrenal cortical adenoma	Bueno et al	36040817
265	GSE179175	GSM5411052	EPIC	adenoma	Adrenal cortical adenoma	Bueno et al	36040817
266	GSE179175	GSM5411031	EPIC	adenoma	Adrenal cortical adenoma	Bueno et al	36040817
267	GSE179175	GSM5411004	EPIC	adenoma	Adrenal cortical adenoma	Bueno et al	36040817
268	GSE179175	GSM5411011	EPIC	adenoma	Adrenal cortical adenoma	Bueno et al	36040817
269	GSE179175	GSM5411043	EPIC	adenoma	Adrenal cortical adenoma	Bueno et al	36040817
270	GSE179175	GSM5411040	EPIC	adenoma	Adrenal cortical adenoma	Bueno et al	36040817
271	GSE179175	GSM5411048	EPIC	adenoma	Adrenal cortical adenoma	Bueno et al	36040817
272	GSE179175	GSM5411027	EPIC	adenoma	Adrenal cortical adenoma	Bueno et al	36040817
273	GSE179175	GSM5411024	EPIC	adenoma	Adrenal cortical adenoma	Bueno et al	36040817
274	GSE179175	GSM5411022	EPIC	adenoma	Adrenal cortical adenoma	Bueno et al	36040817
275	GSE179175	GSM5411046	EPIC	adenoma	Adrenal cortical adenoma	Bueno et al	36040817
276	GSE179175	GSM5411021	EPIC	adenoma	Adrenal cortical adenoma	Bueno et al	36040817
277	GSE179175	GSM5411034	EPIC	adenoma	Adrenal cortical adenoma	Bueno et al	36040817
278	GSE179175	GSM5411051	EPIC	adenoma	Adrenal cortical adenoma	Bueno et al	36040817
279	E-MTAB-10906	BIOP_91	EPIC	adenoma	Follicular thyroid adenoma	Rodríguez Rodero et al	35895726
280	E-MTAB-10906	BIOP_52	EPIC	adenoma	Follicular thyroid adenoma	Rodríguez Rodero et al	35895726
281	E-MTAB-10906	BIOP_07	EPIC	adenoma	Follicular thyroid adenoma	Rodríguez Rodero et al	35895726
282	E-MTAB-10906	BIOP_03	EPIC	adenoma	Follicular thyroid adenoma	Rodríguez Rodero et al	35895726
283	E-MTAB-10906	BIOP_08	EPIC	adenoma	Follicular thyroid adenoma	Rodríguez Rodero et al	35895726
284	E-MTAB-10906	BIOP_05	EPIC	adenoma	Follicular thyroid adenoma	Rodríguez Rodero et al	35895726
285	E-MTAB-10906	BIOP_100	EPIC	adenoma	Follicular thyroid adenoma	Rodríguez Rodero et al	35895726
286	E-MTAB-10906	BIOP_01	EPIC	adenoma	Follicular thyroid adenoma	Rodríguez Rodero et al	35895726
287	E-MTAB-10906	BIOP_06	EPIC	adenoma	Follicular thyroid adenoma	Rodríguez Rodero et al	35895726
288	E-MTAB-10906	BIOP_04	EPIC	adenoma	Follicular thyroid adenoma	Rodríguez Rodero et al	35895726
289	E-MTAB-10906	BIOP_53	EPIC	adenoma	Follicular thyroid adenoma	Rodríguez Rodero et al	35895726
290	E-MTAB-10906	BIOP_57	EPIC	adenoma	Follicular thyroid adenoma	Rodríguez Rodero et al	35895726
291	E-MTAB-10906	BIOP_02	EPIC	adenoma	Follicular thyroid adenoma	Rodríguez Rodero et al	35895726
292	E-MTAB-10906	BIOP_90	EPIC	adenoma	Follicular thyroid adenoma	Rodríguez Rodero et al	35895726
293	E-MTAB-10906	BIOP_101	EPIC	adenoma	Follicular thyroid adenoma	Rodríguez Rodero et al	35895726
294	GSE97466	GSM2565833	450K	adenoma	Follicular thyroid adenoma	Dos Reis et al	28938489
295	GSE97466	GSM2565820	450K	adenoma	Follicular thyroid adenoma	Dos Reis et al	28938489
296	GSE97466	GSM2565822	450K	adenoma	Follicular thyroid adenoma	Dos Reis et al	28938489
297	GSE97466	GSM2565825	450K	adenoma	Follicular thyroid adenoma	Dos Reis et al	28938489
298	GSE97466	GSM2565818	450K	adenoma	Follicular thyroid adenoma	Dos Reis et al	28938489
299	GSE97466	GSM2565823	450K	adenoma	Follicular thyroid adenoma	Dos Reis et al	28938489
300	GSE97466	GSM2565821	450K	adenoma	Follicular thyroid adenoma	Dos Reis et al	28938489
