# Supplementary material for: Pituitary Neuroendocrine Tumor or Pituitary Adenoma? Let’s Ask the Epigenome!
Source: Endocr Pathol. 2025 Oct 8;36(1):35. doi: 10.1007/s12022-025-09879-8 (PMC12507982; doi:10.1007/s12022-025-09879-8)
Supplement: Supplementary file 2 — (XLSX 29.8 KB) [file 12022_2025_9879_MOESM2_ESM.xlsx]

## Sheet: Supplementary Table 2
Supplementary Table 2: Sample-wise epigenomic signature correlation results (related to Figure 2C)
Sample_ID	Tumor type	PearsonR_top100	adj_pval_top100	PearsonR_top1000	adj_pval_top1000	PearsonR_top10000	adj_pval_top10000
BIOP_01	adenoma	-0.89	8.97e-33	-0.839	7.37e-264	-0.55	0
BIOP_02	adenoma	-0.938	2.21e-44	-0.825	9.26e-247	-0.556	0
BIOP_03	adenoma	-0.884	1.17e-31	-0.791	1.91e-212	-0.513	0
BIOP_04	adenoma	-0.895	9.93e-34	-0.793	1.09e-214	-0.523	0
BIOP_05	adenoma	-0.918	1.09e-38	-0.846	1.04e-271	-0.598	0
BIOP_06	adenoma	-0.862	3.35e-28	-0.807	2.28e-228	-0.514	0
BIOP_07	adenoma	-0.878	1.08e-30	-0.794	4.64e-215	-0.497	0
BIOP_08	adenoma	-0.949	2.29e-48	-0.878	5.04e-319	-0.602	0
BIOP_100	adenoma	-0.891	5.62e-33	-0.809	1.82e-230	-0.551	0
BIOP_101	adenoma	-0.767	3.95e-18	-0.733	5.83e-167	-0.443	0
BIOP_52	adenoma	-0.899	2.16e-34	-0.828	2.12e-250	-0.578	0
BIOP_53	adenoma	-0.945	6.45e-47	-0.832	2.69e-255	-0.579	0
BIOP_57	adenoma	-0.937	3.49e-44	-0.844	4.36e-270	-0.556	0
BIOP_90	adenoma	-0.924	3.92e-40	-0.867	2.84e-301	-0.639	0
BIOP_91	adenoma	-0.922	1.2e-39	-0.854	1.55e-283	-0.611	0
GSM2565818	adenoma	-0.925	2.01e-40	-0.831	4.18e-254	-0.571	0
GSM2565820	adenoma	-0.886	4.33e-32	-0.815	3.56e-236	-0.563	0
GSM2565821	adenoma	-0.898	3.21e-34	-0.829	1.63e-251	-0.563	0
GSM2565822	adenoma	-0.922	1.44e-39	-0.856	5.58e-286	-0.594	0
GSM2565823	adenoma	-0.874	5.38e-30	-0.773	5.66e-197	-0.465	0
GSM2565825	adenoma	-0.926	1.01e-40	-0.85	1.49e-277	-0.586	0
GSM2565833	adenoma	-0.916	2.77e-38	-0.826	2.18e-248	-0.545	0
GSM3711789	adenoma	-0.908	2.15e-36	-0.837	1.46e-261	-0.643	0
GSM3711790	adenoma	-0.932	2.02e-42	-0.859	7.49e-290	-0.642	0
GSM3711791	adenoma	-0.863	2.29e-28	-0.801	4.12e-222	-0.594	0
GSM3711792	adenoma	-0.929	1.35e-41	-0.852	7.27e-281	-0.643	0
GSM3711793	adenoma	-0.896	7.75e-34	-0.819	8.21e-241	-0.582	0
GSM3711794	adenoma	-0.919	5.3e-39	-0.846	2.38e-272	-0.623	0
GSM3711795	adenoma	-0.927	5.13e-41	-0.843	4.4e-269	-0.643	0
GSM3711796	adenoma	-0.9	1.26e-34	-0.82	6.32e-242	-0.605	0
GSM3711797	adenoma	-0.899	1.73e-34	-0.817	2.36e-238	-0.592	0
GSM3711798	adenoma	-0.887	3.48e-32	-0.808	1.11e-228	-0.578	0
GSM3711799	adenoma	-0.9	1.48e-34	-0.825	2.07e-247	-0.598	0
GSM3711802	adenoma	-0.884	1.01e-31	-0.84	1.12e-264	-0.639	0
GSM3711804	adenoma	-0.879	7.67e-31	-0.793	1.58e-214	-0.571	0
GSM3711805	adenoma	-0.906	6.28e-36	-0.835	2.71e-258	-0.623	0
GSM3711807	adenoma	-0.931	2.49e-42	-0.861	5.4e-293	-0.664	0
GSM3711808	adenoma	-0.877	1.76e-30	-0.788	2.73e-210	-0.566	0
GSM5411004	adenoma	-0.811	4.56e-22	-0.707	5.58e-150	-0.449	0
GSM5411011	adenoma	-0.867	6.94e-29	-0.718	1.23e-156	-0.413	0
GSM5411021	adenoma	-0.79	4.29e-20	-0.582	4.23e-89	-0.293	2.6e-194
GSM5411022	adenoma	-0.741	3.5e-16	-0.654	1.81e-120	-0.412	0
GSM5411024	adenoma	-0.818	8.03e-23	-0.677	2.25e-132	-0.381	0
GSM5411026	adenoma	-0.832	2.7e-24	-0.753	2.73e-181	-0.477	0
GSM5411027	adenoma	-0.851	1.14e-26	-0.681	8.78e-135	-0.379	0
GSM5411031	adenoma	-0.876	2.27e-30	-0.699	9.09e-145	-0.432	0
GSM5411034	adenoma	-0.824	1.73e-23	-0.712	3.9e-153	-0.453	0
GSM5411040	adenoma	-0.798	9.24e-21	-0.587	3.89e-91	-0.292	8.35e-194
GSM5411043	adenoma	-0.775	8.74e-19	-0.632	3.16e-110	-0.35	1.85e-284
GSM5411046	adenoma	-0.858	1.07e-27	-0.701	4.66e-146	-0.417	0
GSM5411048	adenoma	-0.859	8.54e-28	-0.744	2.43e-174	-0.46	0
GSM5411049	adenoma	-0.804	2.36e-21	-0.647	4.9e-117	-0.35	2.98e-283
GSM5411051	adenoma	-0.86	6.91e-28	-0.7	1.12e-145	-0.419	0
GSM5411052	adenoma	-0.759	1.73e-17	-0.702	1.2e-146	-0.452	0
GSM7431190	adenoma	-0.917	2.18e-38	-0.837	3.67e-261	-0.613	0
GSM7431192	adenoma	-0.849	1.82e-26	-0.735	5.05e-168	-0.477	0
GSM7431194	adenoma	-0.905	9.36e-36	-0.795	2.16e-216	-0.547	0
GSM7431195	adenoma	-0.931	2.95e-42	-0.866	2.72e-300	-0.647	0
GSM7431196	adenoma	-0.937	4.96e-44	-0.835	4.18e-259	-0.602	0
GSM7431197	adenoma	-0.917	2.53e-38	-0.837	1.14e-260	-0.598	0
GSM7431201	adenoma	-0.916	3.77e-38	-0.835	2.97e-258	-0.585	0
GSM7431206	adenoma	-0.916	3.43e-38	-0.857	1.01e-287	-0.622	0
GSM7431207	adenoma	-0.929	1.32e-41	-0.855	5.57e-285	-0.619	0
GSM7431213	adenoma	-0.943	3.75e-46	-0.873	6.59e-311	-0.611	0
GSM7431217	adenoma	-0.947	1.77e-47	-0.872	5.05e-310	-0.626	0
GSM7431226	adenoma	-0.923	4.67e-40	-0.842	2.18e-267	-0.6	0
GSM7431228	adenoma	-0.932	1.71e-42	-0.861	1.54e-292	-0.617	0
GSM7431244	adenoma	-0.888	2.13e-32	-0.826	5.45e-248	-0.602	0
GSM7431255	adenoma	-0.938	2.31e-44	-0.871	0	-0.624	0
GSM7778912	adenoma	-0.928	2e-41	-0.8	5.05e-221	-0.611	0
GSM7778913	adenoma	-0.942	1.15e-45	-0.875	1.25e-314	-0.677	0
GSM7778914	adenoma	-0.945	5.26e-47	-0.886	0	-0.685	0
GSM7778915	adenoma	-0.942	7.91e-46	-0.878	5.87e-319	-0.675	0
GSM7778916	adenoma	-0.914	8.96e-38	-0.86	4.58e-291	-0.665	0
GSM7778917	adenoma	-0.939	1.3e-44	-0.872	7.08e-310	-0.678	0
GSM7778919	adenoma	-0.943	4.88e-46	-0.86	5.41e-292	-0.673	0
GSM7778920	adenoma	-0.95	8.21e-49	-0.894	0	-0.706	0
GSM7778931	adenoma	-0.927	3.78e-41	-0.882	0	-0.691	0
GSM8895401	adenoma	-0.897	4.5e-34	-0.827	6.79e-250	-0.645	0
GSM8895405	adenoma	-0.926	7.85e-41	-0.851	3.27e-279	-0.646	0
GSM8895406	adenoma	-0.964	8.23e-56	-0.893	0	-0.699	0
GSM8895409	adenoma	-0.947	7.63e-48	-0.886	0	-0.73	0
GSM8895411	adenoma	-0.951	1.8e-49	-0.886	0	-0.711	0
GSM8895413	adenoma	-0.933	1.11e-42	-0.878	2.31e-319	-0.737	0
GSM8895416	adenoma	-0.949	1.79e-48	-0.886	0	-0.713	0
GSM8895419	adenoma	-0.958	1.97e-52	-0.879	2.52e-320	-0.695	0
GSM8895420	adenoma	-0.957	4.46e-52	-0.89	0	-0.703	0
GSM8895421	adenoma	-0.956	1.29e-51	-0.887	0	-0.708	0
GSM8895424	adenoma	-0.958	3e-52	-0.885	0	-0.707	0
GSM8895425	adenoma	-0.944	1.18e-46	-0.876	2.67e-316	-0.695	0
GSM8895431	adenoma	-0.893	3.04e-33	-0.823	1.2e-244	-0.624	0
GSM8895432	adenoma	-0.915	6.46e-38	-0.835	4.54e-259	-0.632	0
GSM8895434	adenoma	-0.85	1.57e-26	-0.823	6.89e-245	-0.613	0
GSM8895436	adenoma	-0.96	2.51e-53	-0.885	0	-0.684	0
GSM8895437	adenoma	-0.939	1.23e-44	-0.886	0	-0.683	0
GSM8895438	adenoma	-0.925	2.13e-40	-0.847	3.52e-273	-0.648	0
GSM8895439	adenoma	-0.92	4.32e-39	-0.87	5.21e-306	-0.664	0
GSM8895440	adenoma	-0.936	1.23e-43	-0.875	1.71e-313	-0.665	0
GSM8895441	adenoma	-0.944	1.24e-46	-0.898	0	-0.703	0
GSM8895442	adenoma	-0.933	6.6e-43	-0.88	0	-0.687	0
GSM3311518	NET	0.813	2.71e-22	0.692	3.88e-141	0.496	0
GSM3311519	NET	0.945	6.35e-47	0.865	6.16e-299	0.606	0
GSM3311520	NET	0.8	5.31e-21	0.657	5.11e-122	0.407	0
GSM3311523	NET	0.914	1.09e-37	0.846	4.09e-272	0.606	0
GSM3311524	NET	0.86	5.81e-28	0.777	1.89e-200	0.546	0
GSM3311525	NET	0.829	5.42e-24	0.707	3.96e-150	0.52	0
GSM3311526	NET	0.782	2.16e-19	0.625	5.65e-107	0.44	0
GSM3311530	NET	0.72	9.57e-15	0.515	2.23e-66	0.317	2.37e-229
GSM3311531	NET	0.859	1.03e-27	0.631	7.44e-110	0.428	0
GSM3311532	NET	0.9	1.22e-34	0.814	3.73e-235	0.588	0
GSM3311533	NET	0.853	5.85e-27	0.789	2.7e-211	0.561	0
GSM3311536	NET	0.729	2.29e-15	0.561	2.46e-81	0.374	0
GSM3311538	NET	0.407	0.0078	0.151	0.000505	0.141	3.06e-43
GSM3311539	NET	0.856	2.6e-27	0.797	3.11e-218	0.58	0
GSM3311540	NET	0.552	7.98e-07	0.317	2.65e-22	0.16	5.67e-56
GSM3319210	NET	0.329	0.248	0.163	6.83e-05	0.116	8.35e-29
GSM3319211	NET	0.895	1.31e-33	0.757	6.97e-184	0.504	0
GSM3319212	NET	0.933	6.36e-43	0.844	2.95e-270	0.605	0
GSM3319213	NET	0.916	3.79e-38	0.834	2e-257	0.556	0
GSM3319214	NET	0.924	2.46e-40	0.859	3.57e-290	0.637	0
GSM3319215	NET	0.891	6.33e-33	0.834	1.89e-257	0.609	0
GSM3319216	NET	0.866	9.1e-29	0.7	1.06e-145	0.447	0
GSM3319217	NET	0.864	1.49e-28	0.772	9.29e-196	0.49	0
GSM3319218	NET	0.937	4.64e-44	0.799	1.35e-220	0.512	0
GSM3319219	NET	0.871	1.54e-29	0.81	2.46e-231	0.589	0
GSM3319220	NET	0.87	2.21e-29	0.795	1.29e-216	0.584	0
GSM3319221	NET	0.917	2.15e-38	0.792	2.85e-213	0.533	0
GSM3319222	NET	0.928	2.29e-41	0.832	2.44e-255	0.61	0
GSM3319223	NET	0.913	1.89e-37	0.823	1.32e-244	0.589	0
GSM3319224	NET	0.887	2.9e-32	0.701	2.19e-146	0.433	0
GSM3319225	NET	0.951	2.17e-49	0.853	5.52e-282	0.628	0
GSM3319226	NET	0.897	5.47e-34	0.787	1.63e-209	0.539	0
GSM3319227	NET	0.957	4.62e-52	0.868	1.26e-302	0.661	0
GSM3936879	NET	0.919	7.01e-39	0.834	6.5e-258	0.617	0
GSM3936885	NET	0.609	5.14e-09	0.383	7.67e-34	0.228	1.99e-115
GSM3936893	NET	0.938	2.31e-44	0.781	1.78e-203	0.5	0
GSM3936895	NET	0.921	2.26e-39	0.777	9.48e-201	0.494	0
GSM3936897	NET	0.53	4.16e-06	0.222	4.02e-10	0.097	1.03e-19
GSM3936901	NET	0.712	3.05e-14	0.526	9.2e-70	0.321	4.89e-236
GSM3936909	NET	0.908	2.15e-36	0.734	1.74e-167	0.485	0
GSM3936915	NET	0.88	4.93e-31	0.751	1.37e-179	0.534	0
GSM3936916	NET	0.904	1.88e-35	0.786	2.15e-208	0.564	0
GSM3936917	NET	0.834	1.62e-24	0.641	2.43e-114	0.41	0
GSM3936923	NET	0.884	1.24e-31	0.745	2.21e-175	0.537	0
GSM3936927	NET	0.736	8.33e-16	0.551	6.49e-78	0.344	1.58e-273
GSM3936929	NET	0.621	1.58e-09	0.432	3.28e-44	0.286	1.89e-185
GSM3936930	NET	0.674	4.36e-12	0.517	4.6e-67	0.343	8.67e-271
GSM3936932	NET	0.617	2.35e-09	0.469	2.55e-53	0.283	1.28e-180
GSM3936935	NET	0.608	5.83e-09	0.387	1.37e-34	0.226	1.97e-113
GSM3936944	NET	0.951	2.54e-49	0.867	2.21e-302	0.601	0
GSM3936945	NET	0.878	1.42e-30	0.795	5.64e-216	0.547	0
GSM3936951	NET	0.63	6.5e-10	0.436	4.13e-45	0.295	2.29e-197
GSM3936954	NET	0.908	3.06e-36	0.809	5.83e-230	0.571	0
GSM3936956	NET	0.906	6.66e-36	0.769	7.17e-194	0.526	0
GSM3936957	NET	0.912	3.19e-37	0.787	1.26e-208	0.544	0
GSM3936958	NET	0.841	2e-25	0.727	9.03e-163	0.496	0
GSM3936962	NET	0.616	2.58e-09	0.366	1.68e-30	0.218	1.36e-105
GSM3936964	NET	0.925	1.67e-40	0.821	2.51e-242	0.573	0
GSM3936965	NET	0.627	8.62e-10	0.466	1.63e-52	0.27	1.25e-163
GSM3936966	NET	0.906	6.27e-36	0.706	3.2e-149	0.444	0
GSM3936968	NET	0.774	1.18e-18	0.681	7.74e-135	0.445	0
GSM3936972	NET	0.908	2.68e-36	0.757	3.15e-184	0.523	0
GSM3936973	NET	0.744	2.34e-16	0.695	1.1e-142	0.463	0
GSM7156662	NET	0.614	3.2e-09	0.419	3.24e-41	0.31	2.47e-219
GSM7156663	NET	0.586	4.71e-08	0.281	4.38e-17	0.161	6.37e-57
GSM7156664	NET	0.929	1.09e-41	0.84	1.68e-264	0.603	0
GSM7156669	NET	0.624	1.18e-09	0.381	2.14e-33	0.231	1.7e-118
GSM7156670	NET	0.87	2.51e-29	0.789	9.8e-211	0.524	0
GSM7156671	NET	0.935	2.75e-43	0.823	2.4e-245	0.552	0
GSM7156672	NET	0.879	8.96e-31	0.766	7.34e-191	0.525	0
GSM7156673	NET	0.634	4.27e-10	0.429	1.29e-43	0.289	8.4e-189
GSM7156674	NET	0.605	8.1e-09	0.48	3.47e-56	0.314	1.07e-225
GSM7156675	NET	0.565	2.71e-07	0.346	4.74e-27	0.237	2.62e-125
GSM7156676	NET	0.899	1.72e-34	0.667	5e-127	0.371	2.96e-321
GSM7156677	NET	0.802	3.31e-21	0.628	1.61e-108	0.418	0
GSM7156679	NET	0.815	1.6e-22	0.646	8.05e-117	0.439	0
GSM8144183	NET	0.899	1.78e-34	0.725	2.48e-161	0.463	0
GSM8144184	NET	0.808	9.75e-22	0.672	8.86e-130	0.493	0
GSM8144185	NET	0.955	6.45e-51	0.892	0	0.688	0
GSM8144186	NET	0.816	1.33e-22	0.665	3.75e-126	0.444	0
GSM8144187	NET	0.917	2.14e-38	0.805	1.46e-225	0.58	0
GSM8144188	NET	0.917	1.51e-38	0.809	5.9e-230	0.601	0
GSM8144189	NET	0.932	1.41e-42	0.809	1.69e-230	0.577	0
GSM8144190	NET	0.83	4.26e-24	0.719	3.79e-157	0.535	0
GSM8144191	NET	0.943	4.51e-46	0.813	8.04e-234	0.563	0
GSM8144192	NET	0.868	4.4e-29	0.752	2.12e-180	0.532	0
GSM8144193	NET	0.962	1.94e-54	0.885	0	0.667	0
GSM8144194	NET	0.897	4.2e-34	0.81	1.34e-230	0.559	0
GSM8144195	NET	0.907	5.05e-36	0.854	1.23e-282	0.622	0
GSM8144196	NET	0.724	5.26e-15	0.616	3.77e-103	0.468	0
GSM8144197	NET	0.917	2.13e-38	0.812	4.84e-233	0.579	0
GSM8144198	NET	0.888	2.79e-32	0.836	2.49e-260	0.611	0
GSM8144199	NET	0.942	6.39e-46	0.804	6.86e-225	0.548	0
GSM8144200	NET	0.932	1.44e-42	0.805	2.06e-226	0.56	0
GSM8144201	NET	0.946	2.85e-47	0.852	2.37e-280	0.579	0
GSM8144202	NET	0.898	2.54e-34	0.787	9.86e-209	0.595	0
GSM8144203	NET	0.885	8.11e-32	0.871	0	0.658	0
GSM8144204	NET	0.904	1.69e-35	0.737	1.18e-169	0.494	0
GSM8144205	NET	0.906	5.65e-36	0.749	8.61e-178	0.503	0
GSM8144206	NET	0.92	4.1e-39	0.835	4.68e-259	0.606	0
GSM2404113	PitNET/adenoma	0.775	9.24e-19	0.557	5.64e-80	0.398	0
GSM2404120	PitNET/adenoma	0.625	1.13e-09	0.397	1.07e-36	0.254	2.51e-144
GSM2404138	PitNET/adenoma	0.559	4.41e-07	0.432	3.62e-44	0.299	9.71e-203
GSM2404139	PitNET/adenoma	0.557	5.35e-07	0.461	2.34e-51	0.315	1.06e-226
GSM2404142	PitNET/adenoma	0.59	3.13e-08	0.456	5.26e-50	0.313	2.69e-223
GSM2404143	PitNET/adenoma	0.693	4.12e-13	0.504	6.35e-63	0.3	2.9e-204
GSM2404201	PitNET/adenoma	0.482	0.000115	0.356	1.05e-28	0.262	1.04e-153
GSM2404256	PitNET/adenoma	0.428	0.00267	0.346	4.4e-27	0.249	8.12e-139
GSM2404346	PitNET/adenoma	0.659	2.85e-11	0.349	1.76e-27	0.205	3.21e-93
GSM2404361	PitNET/adenoma	0.603	9.14e-09	0.361	1.19e-29	0.201	2.94e-89
GSM2404375	PitNET/adenoma	0.744	2.11e-16	0.619	3.02e-104	0.414	0
GSM2404407	PitNET/adenoma	0.712	3.11e-14	0.505	2.29e-63	0.339	1.12e-265
GSM2404408	PitNET/adenoma	0.768	3.15e-18	0.578	1.51e-87	0.376	0
GSM2404409	PitNET/adenoma	0.707	5.94e-14	0.437	1.69e-45	0.256	2.12e-147
GSM2404410	PitNET/adenoma	0.774	1.1e-18	0.51	7.79e-65	0.3	3.52e-205
GSM2404411	PitNET/adenoma	0.742	3.13e-16	0.544	9.74e-76	0.344	4.77e-273
GSM2404412	PitNET/adenoma	0.736	7.51e-16	0.581	8.95e-89	0.393	0
GSM2404413	PitNET/adenoma	0.791	3.6e-20	0.566	3.13e-83	0.369	6.66e-317
GSM2404420	PitNET/adenoma	0.65	7.91e-11	0.52	6.68e-68	0.363	2.68e-307
GSM2404421	PitNET/adenoma	0.371	0.0441	0.269	1.65e-15	0.21	8.72e-98
GSM2404427	PitNET/adenoma	0.629	7.38e-10	0.538	1.3e-73	0.381	0
GSM2404428	PitNET/adenoma	0.45	0.000792	0.181	2.45e-06	0.11	7.96e-26
GSM2405549	PitNET/adenoma	0.658	3.2e-11	0.464	3.8e-52	0.298	8.99e-202
GSM2405550	PitNET/adenoma	0.756	3.16e-17	0.513	7.67e-66	0.33	5.01e-250
GSM2405551	PitNET/adenoma	0.565	2.85e-07	0.371	1.39e-31	0.245	8.49e-134
GSM2405552	PitNET/adenoma	0.775	9.16e-19	0.571	3.43e-85	0.387	0
GSM2405617	PitNET/adenoma	0.646	1.18e-10	0.471	9.03e-54	0.33	4.96e-250
GSM2405618	PitNET/adenoma	0.665	1.33e-11	0.459	6.85e-51	0.304	2.47e-210
GSM2405619	PitNET/adenoma	0.651	6.6e-11	0.482	6.85e-57	0.272	1.16e-166
GSM2405620	PitNET/adenoma	0.716	1.76e-14	0.6	2.87e-96	0.403	0
GSM3189701	PitNET/adenoma	0.725	4.61e-15	0.511	5.42e-65	0.332	5.73e-253
GSM3189702	PitNET/adenoma	0.82	5.47e-23	0.643	4.35e-115	0.44	0
GSM3189703	PitNET/adenoma	0.631	5.99e-10	0.404	5.45e-38	0.225	1.52e-112
GSM3189704	PitNET/adenoma	0.635	3.75e-10	0.521	2.43e-68	0.414	0
GSM3189705	PitNET/adenoma	0.781	2.61e-19	0.598	1.1e-95	0.399	0
GSM3189706	PitNET/adenoma	0.647	1.07e-10	0.283	2.19e-17	0.143	2.47e-44
GSM3189707	PitNET/adenoma	0.766	4.62e-18	0.518	2.92e-67	0.315	5.42e-226
GSM3189708	PitNET/adenoma	0.759	1.73e-17	0.544	1.81e-75	0.358	6.95e-298
GSM4433071	PitNET/adenoma	0.662	1.85e-11	0.433	2.1e-44	0.281	6.67e-178
GSM4433075	PitNET/adenoma	0.679	2.42e-12	0.575	1.21e-86	0.441	0
GSM4433079	PitNET/adenoma	0.614	3.15e-09	0.503	8.36e-63	0.342	2.26e-269
GSM4433090	PitNET/adenoma	0.584	5.29e-08	0.282	2.94e-17	0.17	2e-63
GSM4433091	PitNET/adenoma	0.582	6.45e-08	0.455	6.88e-50	0.317	4.71e-229
GSM4433094	PitNET/adenoma	0.568	2.12e-07	0.532	8.67e-72	0.372	0
GSM4433095	PitNET/adenoma	0.721	8e-15	0.589	7.03e-92	0.436	0
GSM6323512	PitNET/adenoma	0.755	3.41e-17	0.608	1.07e-99	0.43	0
GSM6323513	PitNET/adenoma	0.684	1.27e-12	0.614	3.3e-102	0.449	0
GSM6323514	PitNET/adenoma	0.798	7.71e-21	0.559	9.89e-81	0.356	2.68e-294
GSM6323516	PitNET/adenoma	0.735	8.82e-16	0.528	1.52e-70	0.347	1.4e-277
GSM6323519	PitNET/adenoma	0.295	0.87	0.19	4.04e-07	0.183	1.11e-73
GSM6323520	PitNET/adenoma	0.465	0.000322	0.233	2.44e-11	0.119	1.86e-30
GSM6323521	PitNET/adenoma	0.694	3.44e-13	0.48	2.6e-56	0.342	1.36e-269
GSM6323522	PitNET/adenoma	0.587	4.16e-08	0.428	2.95e-43	0.294	4.53e-196
GSM6323527	PitNET/adenoma	0.751	7.15e-17	0.514	5.25e-66	0.304	6.65e-211
GSM6323528	PitNET/adenoma	0.737	6.39e-16	0.591	1.35e-92	0.402	0
GSM6323529	PitNET/adenoma	0.775	8.48e-19	0.597	4.26e-95	0.403	0
GSM6323530	PitNET/adenoma	0.75	7.97e-17	0.528	2.08e-70	0.325	1.64e-242
GSM6323531	PitNET/adenoma	0.697	2.25e-13	0.547	9.6e-77	0.347	1.45e-278
GSM6323532	PitNET/adenoma	0.644	1.5e-10	0.555	2.88e-79	0.404	0
GSM6323552	PitNET/adenoma	0.734	1.03e-15	0.434	9.86e-45	0.282	2.12e-179
GSM6323559	PitNET/adenoma	0.645	1.29e-10	0.538	1.37e-73	0.376	0
GSM7873977	PitNET/adenoma	0.782	2.45e-19	0.491	2.15e-59	0.293	3.47e-195
GSM7873978	PitNET/adenoma	0.644	1.4e-10	0.452	4.12e-49	0.283	1.33e-180
GSM7873979	PitNET/adenoma	0.559	4.41e-07	0.352	5.57e-28	0.205	3.33e-93
GSM7873980	PitNET/adenoma	0.641	2.05e-10	0.368	5.97e-31	0.182	1.56e-72
GSM7873981	PitNET/adenoma	0.573	1.35e-07	0.448	3.87e-48	0.308	1.03e-215
GSM7873982	PitNET/adenoma	0.608	5.73e-09	0.454	1.2e-49	0.326	1.15e-243
GSM7873983	PitNET/adenoma	0.561	3.95e-07	0.466	1.13e-52	0.307	1.09e-214
GSM7873984	PitNET/adenoma	0.606	7.11e-09	0.414	3.92e-40	0.257	3.89e-148
GSM7873985	PitNET/adenoma	0.588	3.92e-08	0.377	9.92e-33	0.245	9.57e-134
GSM7873986	PitNET/adenoma	0.639	2.6e-10	0.445	3.16e-47	0.302	7.59e-207
GSM7874001	PitNET/adenoma	0.643	1.65e-10	0.325	1.44e-23	0.177	7.49e-69
GSM7874002	PitNET/adenoma	0.677	3.27e-12	0.383	9.78e-34	0.238	7.62e-126
GSM7874003	PitNET/adenoma	0.693	3.93e-13	0.455	1.09e-49	0.278	5.63e-175
GSM7874004	PitNET/adenoma	0.656	3.92e-11	0.466	1.72e-52	0.317	3.58e-230
GSM7874006	PitNET/adenoma	0.674	4.64e-12	0.421	9.7e-42	0.287	3.52e-186
P001	PitNET/adenoma	0.699	1.77e-13	0.449	2.35e-48	0.278	4.79e-175
P002	PitNET/adenoma	0.701	1.36e-13	0.601	8.1e-97	0.377	0
P009	PitNET/adenoma	0.818	9.37e-23	0.466	1.2e-52	0.315	3.44e-227
P010	PitNET/adenoma	0.673	4.98e-12	0.589	4.48e-92	0.434	0
P011	PitNET/adenoma	0.663	1.62e-11	0.476	2.8e-55	0.327	1.27e-245
P014	PitNET/adenoma	0.678	2.74e-12	0.568	4.28e-84	0.363	6.7e-307
P016	PitNET/adenoma	0.66	2.49e-11	0.487	2.74e-58	0.294	1.47e-195
P017	PitNET/adenoma	0.777	6.8e-19	0.57	1.1e-84	0.407	0
P021	PitNET/adenoma	0.661	2.23e-11	0.575	1.41e-86	0.397	0
P022	PitNET/adenoma	0.502	3.12e-05	0.39	3.94e-35	0.311	3.31e-221
P024	PitNET/adenoma	0.678	2.93e-12	0.418	3.61e-41	0.298	2.62e-201
P029	PitNET/adenoma	0.608	5.75e-09	0.539	8.05e-74	0.369	5.24e-318
P032	PitNET/adenoma	0.761	1.2e-17	0.555	2.74e-79	0.339	2.55e-265
P034	PitNET/adenoma	0.675	3.86e-12	0.54	1.91e-74	0.373	0
P038	PitNET/adenoma	0.75	8.41e-17	0.526	1.23e-69	0.332	1.08e-252
P041	PitNET/adenoma	0.64	2.31e-10	0.52	7.34e-68	0.335	1.55e-258
P042	PitNET/adenoma	0.676	3.51e-12	0.488	2.05e-58	0.356	2.74e-293
P043	PitNET/adenoma	0.745	2e-16	0.557	5.42e-80	0.385	0
P046	PitNET/adenoma	0.6	1.25e-08	0.473	2.13e-54	0.327	1.29e-244
P048	PitNET/adenoma	0.764	6.62e-18	0.549	1.9e-77	0.364	0
P049	PitNET/adenoma	0.59	3.11e-08	0.298	1.54e-19	0.155	3.22e-52
P050	PitNET/adenoma	0.763	8.48e-18	0.575	1.3e-86	0.386	0
P066	PitNET/adenoma	0.649	8.85e-11	0.405	3.21e-38	0.255	3.15e-145
P077	PitNET/adenoma	0.651	6.58e-11	0.513	1.13e-65	0.362	1.2e-304
