# Supplementary material for: Pituitary Neuroendocrine Tumor or Pituitary Adenoma? Let’s Ask the Epigenome!
Source: Endocr Pathol. 2025 Oct 8;36(1):35. doi: 10.1007/s12022-025-09879-8 (PMC12507982; doi:10.1007/s12022-025-09879-8)
Supplement: Supplementary file 3 — (XLSX 85.4 KB) [file 12022_2025_9879_MOESM3_ESM.xlsx]

## Sheet: Supplementary Table 3
Supplementary Table 3: Epigenome-based gene set enrichment results (related to Figure 3B)
ID	setSize	enrichmentScore	NES	pvalue	p.adjust	qvalue	rank	core_enrichment	leading_edge
Anterior pituitary gland cells	224	0.531053	1.45378	0.000996918	0.0040685	0.00232567	22546	cg16433737/cg05484458/cg10623198/cg04819959/cg15480367/cg06830500/cg08235970/cg19909239/cg17803175/cg02115960/cg18501555/cg06194602/cg09169953/cg00813752/cg09396217/cg05052324/cg14308375/cg17358883/cg23663774/cg24429166/cg14056644/cg09672383/cg09527270/cg23187653/cg05945059/cg16086620/cg07145843/cg00959249/cg08132837/cg06124528/cg25103492/cg27019126/cg20387341/cg03560973/cg08976810/cg18840956/cg2…	tags=37%, list=20%, signal=29%
Neuroendocrine cells	208	0.567505	1.54515	0.00025919	0.00132377	0.000756706	21271	cg18593303/cg10173620/cg14953762/cg01050885/cg11081373/cg00319774/cg24776142/cg18106668/cg11182225/cg11475550/cg05158615/cg21694941/cg12614105/cg15605448/cg09054633/cg26794346/cg16415785/cg19612450/cg00464814/cg18603028/cg23134211/cg18263365/cg11060276/cg19149681/cg24645221/cg26502330/cg01869632/cg12832649/cg17621718/cg07871202/cg23187159/cg06066137/cg16072688/cg01270033/cg11610346/cg10675138/cg0…	tags=43%, list=19%, signal=35%
Meningeal cells	129	0.716602	1.8711	1.72247e-08	6.50231e-07	3.7169e-07	22792	cg13708635/cg11174847/cg00475509/cg23449696/cg08855449/cg16065899/cg07704934/cg22974228/cg02184008/cg06245037/cg11391201/cg12419052/cg00221654/cg26717041/cg10749822/cg16321280/cg24008884/cg15786900/cg08149193/cg26400885/cg14872260/cg04578774/cg16125371/cg04367252/cg04367345/cg21704109/cg14456683/cg02187214/cg18321548/cg00268840/cg27318318/cg13807496/cg21978924/cg26014538/cg17280346/cg02519751/cg1…	tags=67%, list=20%, signal=54%
Glutaminergic neurons	75	0.705325	1.73436	3.29398e-05	0.000216257	0.000123618	20543	cg01007458/cg16377872/cg24446178/cg06111374/cg14077898/cg10159951/cg18494399/cg06563300/cg23834895/cg11264635/cg24634422/cg08258650/cg21961771/cg13861294/cg21163960/cg21116900/cg08931917/cg04270835/cg10538151/cg17174980/cg16850173/cg00791406/cg19404582/cg26985666/cg17754876/cg24226973/cg13028930/cg07054040/cg16409367/cg07724977	tags=40%, list=18%, signal=33%
Adipocyte progenitor cells	219	0.628139	1.71504	3.27278e-07	3.80147e-06	2.17302e-06	16235	cg05987823/cg19058685/cg01946191/cg19696083/cg05349837/cg08465346/cg22151644/cg21216477/cg03305955/cg01704924/cg10366797/cg21476000/cg13826247/cg19164987/cg06738242/cg22370252/cg21041775/cg04840356/cg15772924/cg03207151/cg21493516/cg15834355/cg07080050/cg15244786/cg00218447/cg05992786/cg07545037/cg22525581/cg26913248/cg19186380/cg02721000/cg00040312/cg05408649/cg15817960/cg22621272/cg12440105/cg1…	tags=44%, list=14%, signal=38%
Cajal-Retzius cells	449	0.589416	1.67433	5.61591e-10	2.82667e-08	1.61581e-08	23812	cg21638625/cg26878169/cg01017147/cg17889682/cg09762115/cg09427374/cg03805279/cg20094837/cg21216118/cg20789620/cg15539330/cg07150045/cg23089913/cg18032014/cg01755562/cg21322436/cg23082862/cg20274304/cg22660578/cg20337547/cg00355389/cg18322569/cg00134776/cg13372314/cg10908369/cg05894910/cg10281478/cg04851476/cg04479219/cg18387156/cg04595983/cg02699336/cg07002201/cg17276118/cg04986015/cg20670075/cg0…	tags=41%, list=21%, signal=33%
Adrenergic neurons	62	0.67266	1.61249	0.00167969	0.00650341	0.00371753	20565	cg01657380/cg10335743/cg14662756/cg02937158/cg03843951/cg06850660/cg17426905/cg01266707/cg09219196/cg14882054/cg08730245/cg10841775/cg04144768/cg00512279/cg18689295/cg15245095/cg09133953/cg01588748/cg18829268/cg15001032/cg21181594/cg22219248/cg24164005/cg04204669/cg13051970/cg20375220/cg15083845/cg19721867/cg06708731	tags=47%, list=18%, signal=38%
Motor neurons	116	0.619442	1.59912	0.000271768	0.00132377	0.000756706	24378	cg20801476/cg07411620/cg13389958/cg08865099/cg27100227/cg11471772/cg17610800/cg01564135/cg26674479/cg11891393/cg12074182/cg01258751/cg15798385/cg08431899/cg17526483/cg08133486/cg24001710/cg17380661/cg21410991/cg09778794/cg09071155/cg27252696/cg21063722/cg14091657/cg21684012/cg07939836/cg26966124/cg01587896/cg12810152/cg18528367/cg08917478/cg25027832/cg10539507/cg25609507/cg17412886/cg14085358/cg1…	tags=53%, list=22%, signal=42%
Purkinje neurons	419	0.543519	1.53995	3.67727e-06	3.08482e-05	1.76337e-05	19848	cg01221157/cg08241330/cg08834902/cg09830455/cg01881182/cg16586594/cg00220102/cg04332619/cg03893692/cg12228229/cg10577216/cg01007458/cg07336964/cg00231389/cg27318000/cg04207166/cg26778345/cg20955817/cg09410453/cg10483275/cg16377872/cg25092764/cg07431888/cg19946638/cg08111863/cg20920827/cg11996652/cg03827772/cg05944137/cg14011070/cg11486133/cg08198936/cg15174248/cg24384034/cg08536228/cg07545925/cg0…	tags=37%, list=18%, signal=31%
Germ cells	632	0.531881	1.52621	1.11789e-07	1.87029e-06	1.06911e-06	21226	cg20576002/cg21948655/cg20460554/cg14591419/cg04382783/cg21575465/cg27095035/cg17858662/cg15452017/cg26257969/cg12377139/cg11616285/cg09542291/cg18971671/cg25802093/cg16328319/cg09299388/cg01706515/cg12610471/cg02303399/cg09637885/cg23016129/cg04444506/cg24091195/cg02903436/cg02273944/cg09552123/cg02828779/cg18211706/cg08942800/cg18120111/cg08389130/cg10158151/cg18247055/cg04450876/cg02506717/cg0…	tags=31%, list=19%, signal=25%
Neurons	1356	0.518488	1.50693	5.27331e-13	7.96269e-11	4.5517e-11	23347	cg03008550/cg08211145/cg01221157/cg01305421/cg08241330/cg14254433/cg08834902/cg21361856/cg01881182/cg16586594/cg04856896/cg00220102/cg04332619/cg12228229/cg23220439/cg01024473/cg10211414/cg11065015/cg07336964/cg00231389/cg14562054/cg07164211/cg27318000/cg26778345/cg01017147/cg00475509/cg13178597/cg23972298/cg23449696/cg14042308/cg17889682/cg08855449/cg08876518/cg01788396/cg09410453/cg02369542/cg0…	tags=39%, list=21%, signal=32%
Tanycytes	219	0.544145	1.48571	0.000644692	0.00278138	0.00158992	19527	cg04819959/cg07909128/cg16029260/cg14864853/cg00922841/cg11521965/cg24446178/cg01290665/cg03827337/cg00653387/cg03038520/cg06915773/cg14077898/cg16596604/cg21694941/cg09191574/cg05455931/cg06563300/cg18769353/cg21875423/cg05945059/cg11060276/cg19149681/cg24645221/cg09926747/cg01751605/cg11874123/cg15426956/cg22979093/cg16254394/cg23501177/cg02551029/cg13033972/cg08709073/cg27019126/cg21961771/cg1…	tags=40%, list=17%, signal=33%
Olfactory epithelial cells	761	0.511115	1.47345	1.36246e-07	1.87029e-06	1.06911e-06	22497	cg26020521/cg18753841/cg12608775/cg13143389/cg04458548/cg05912589/cg04856896/cg15040499/cg04914996/cg23258940/cg20460554/cg01024473/cg06641342/cg00706802/cg05824757/cg16759976/cg23972298/cg08876518/cg03038672/cg01788396/cg05373723/cg21343895/cg22078179/cg15456476/cg01185278/cg00381442/cg25851313/cg15773539/cg19270623/cg03438490/cg15207826/cg20798152/cg12854656/cg14597637/cg23527902/cg18120111/cg0…	tags=29%, list=20%, signal=23%
Trigeminal neurons	291	0.528551	1.47123	0.000442349	0.00202408	0.00115702	21427	cg06938878/cg13097993/cg05373723/cg23279152/cg11081373/cg06881239/cg16205352/cg03753642/cg14864853/cg12026749/cg21689902/cg15207826/cg02002551/cg12868707/cg07264048/cg26385286/cg22562942/cg26980244/cg11182225/cg03827337/cg08027484/cg11336643/cg17078116/cg12695465/cg11636127/cg05393578/cg01616682/cg01303008/cg00124004/cg23065097/cg23779890/cg07159958/cg05455931/cg00873659/cg19677607/cg20585869/cg0…	tags=40%, list=19%, signal=32%
Satellite glial cells	171	0.546212	1.46427	0.00330374	0.0116015	0.00663175	16911	cg16203262/cg06106063/cg24452282/cg12321193/cg09786383/cg07974719/cg09582880/cg24745738/cg10492152/cg12983394/cg10792120/cg07466705/cg00563932/cg24942919/cg19759502/cg26022015/cg12296552/cg02076785/cg13818654/cg16739796/cg15836660/cg21675115/cg08321129/cg11161440/cg23702615/cg12847373/cg22310279/cg01910869/cg23316360/cg25717994/cg16571983/cg12935136/cg19742055/cg23405575/cg18032190/cg19916212/cg0…	tags=36%, list=15%, signal=30%
Dopaminergic neurons	154	0.544275	1.44677	0.00593278	0.0186635	0.0106686	20037	cg11554507/cg10335743/cg26312920/cg02937158/cg05434312/cg03843951/cg16963144/cg09861917/cg17426905/cg08713711/cg00796164/cg24324985/cg13202751/cg00604410/cg18115406/cg07827943/cg14502484/cg15903915/cg12356107/cg06000883/cg22057816/cg16494192/cg24109980/cg04144768/cg04598517/cg00512279/cg23909013/cg10003443/cg09772121/cg07788348/cg26813646/cg15001032/cg19808085/cg10330371/cg23095743/cg21380842/cg1…	tags=32%, list=18%, signal=27%
Retinal ganglion cells	486	0.495734	1.41233	0.000214479	0.00119949	0.000685662	24998	cg16673198/cg17750109/cg00934017/cg01753375/cg14601444/cg09414535/cg24103040/cg15506587/cg10802444/cg00967809/cg08864042/cg10865238/cg04237618/cg06830500/cg12026749/cg19384704/cg21548749/cg03962691/cg01420388/cg11438560/cg09892710/cg22354782/cg02002551/cg04562491/cg20703614/cg22562942/cg26980244/cg25067242/cg22697136/cg25447894/cg24403644/cg18322569/cg17078116/cg01804281/cg02987481/cg21350778/cg1…	tags=41%, list=22%, signal=32%
Trophoblast cells	222	0.508619	1.39153	0.0070851	0.0209775	0.0119913	19575	cg00494735/cg17426084/cg07525299/cg11626785/cg24057514/cg20392764/cg06623151/cg24353535/cg09394785/cg12499235/cg05068202/cg16875554/cg04454576/cg03306615/cg10988368/cg26051413/cg16108388/cg19284039/cg13762320/cg11644479/cg24094775/cg21063716/cg19673329/cg22598744/cg09630404/cg07092525/cg22932313/cg06378976/cg16293105/cg26174736/cg24253136/cg01156550/cg23678165/cg08975803/cg25559421/cg14482313/cg2…	tags=33%, list=17%, signal=28%
Crypt cells	173	0.515685	1.38284	0.0101167	0.0282894	0.016171	21118	cg00494735/cg17426084/cg07525299/cg11626785/cg24057514/cg20392764/cg06623151/cg24353535/cg09394785/cg12499235/cg10594075/cg05068202/cg23754392/cg04454576/cg03306615/cg10988368/cg26051413/cg19284039/cg13762320/cg11644479/cg21063716/cg19673329/cg17797591/cg17782713/cg25748136/cg01156550/cg04203238/cg14527610/cg11625005/cg03874471/cg19628299/cg26260038/cg13939978/cg16936060/cg24350296/cg27305383/cg2…	tags=33%, list=19%, signal=27%
Enteric neurons	557	0.475123	1.36051	0.000478141	0.00212351	0.00121386	18405	cg24049493/cg16145216/cg15480475/cg01709518/cg01289541/cg20663448/cg23425374/cg06641342/cg23454797/cg19954602/cg18174404/cg17110920/cg14058329/cg00594099/cg17306814/cg14013695/cg11081373/cg25390165/cg06881239/cg05492113/cg07766263/cg19643053/cg23613162/cg01748892/cg02106682/cg07049592/cg03368099/cg17090237/cg22158021/cg15773539/cg02005600/cg03438490/cg20798152/cg08484188/cg22706186/cg13694927/cg2…	tags=35%, list=16%, signal=29%
Peri-islet Schwann cells	102	0.52758	1.3447	0.0406952	0.0929701	0.0531443	18450	cg07238926/cg08629379/cg23524195/cg20095233/cg01223673/cg09441568/cg05256276/cg10864319/cg09146197/cg11842610/cg03392710/cg25617725/cg12087643/cg04322162/cg25351565/cg03503087/cg27034576/cg19156483/cg20593611/cg06298519/cg19485539/cg06039355/cg15259986/cg18044663/cg13997645/cg04457196/cg23463269/cg00490655/cg23930945/cg11390957/cg23148094/cg21218363/cg20761182/cg02434443/cg22792646/cg17256532/cg1…	tags=37%, list=16%, signal=31%
Delta cells	206	0.489675	1.33258	0.0179526	0.0451808	0.0258266	24378	cg17240004/cg05131488/cg24105634/cg25685262/cg20135307/cg03514351/cg17803175/cg01933519/cg23688719/cg14199090/cg02115960/cg13586599/cg06525987/cg00630958/cg17147579/cg07607922/cg01999908/cg21101465/cg01690182/cg06782676/cg21410991/cg07629454/cg23187653/cg03401738/cg15562220/cg07145843/cg09220361/cg17152757/cg00959249/cg24599434/cg08566437/cg25729826/cg18840956/cg01587896/cg13143529/cg10721149/cg0…	tags=40%, list=22%, signal=31%
Leydig cells	322	0.4738	1.32734	0.00939306	0.027276	0.0155917	20640	cg01305421/cg23884076/cg09212014/cg07312357/cg09205611/cg25614875/cg14855841/cg23753947/cg16328319/cg11081373/cg00965748/cg18868146/cg22320962/cg13188011/cg14379719/cg17848615/cg18122767/cg16803596/cg13166213/cg22598744/cg11182225/cg16579646/cg24934431/cg00575003/cg09630404/cg07092525/cg21073927/cg06704518/cg24646414/cg25216696/cg27100236/cg14487356/cg12782180/cg10528576/cg05930881/cg09130043/cg1…	tags=36%, list=18%, signal=30%
Neuroblasts	398	0.468505	1.32446	0.00626013	0.0192914	0.0110275	22275	cg08558971/cg03805279/cg18863090/cg15928132/cg07733800/cg22173837/cg21195290/cg26265234/cg13586599/cg21189054/cg04354077/cg26345888/cg17772342/cg13372314/cg20783319/cg06710648/cg08164484/cg03767531/cg17104149/cg11256607/cg15191648/cg08927739/cg01952234/cg21410991/cg08710739/cg01789478/cg19711579/cg10863075/cg24351410/cg00928397/cg01714811/cg15562220/cg03181248/cg08813062/cg01899797/cg22976218/cg1…	tags=36%, list=20%, signal=29%
GABAergic neurons	103	0.519326	1.32429	0.0516949	0.111513	0.0637441	19848	cg23279152/cg24228707/cg20053885/cg21339822/cg07466705/cg04599297/cg08535373/cg10216615/cg12296552/cg07130890/cg25523509/cg10615414/cg25307168/cg24454144/cg23405575/cg12180703/cg05043886/cg07033372/cg25625146/cg03556497/cg19300741/cg21611775/cg14096353/cg11281641/cg00091794/cg21043256/cg11021744/cg15236866/cg11328303/cg00019082/cg24781100/cg03191889/cg17945419/cg09863066/cg17757055/cg15850954/cg2…	tags=36%, list=18%, signal=30%
Neural stem/precursor cells	471	0.45982	1.3091	0.00447568	0.0150184	0.00858492	22077	cg00494735/cg17426084/cg07525299/cg11626785/cg24057514/cg20392764/cg06623151/cg24353535/cg09394785/cg12499235/cg05068202/cg04454576/cg03306615/cg10988368/cg26051413/cg19909239/cg19284039/cg13762320/cg11644479/cg21063716/cg07107453/cg24228707/cg18501555/cg09169953/cg26974214/cg19673329/cg02878244/cg14308375/cg17772342/cg18322569/cg17358883/cg23663774/cg13992678/cg03767531/cg14056644/cg19407095/cg0…	tags=33%, list=19%, signal=27%
Photoreceptor cells	313	0.452061	1.26434	0.0246288	0.0590308	0.0337437	21547	cg16433737/cg05484458/cg10623198/cg00015639/cg15480367/cg08432971/cg14916108/cg00813752/cg06525987/cg21322436/cg06051753/cg20575761/cg01069159/cg21350778/cg20834073/cg16608652/cg09512236/cg01632300/cg25024670/cg11563860/cg21410991/cg10967350/cg14874351/cg00881168/cg18723341/cg18529840/cg16086620/cg20982412/cg03091551/cg13411015/cg21764029/cg09220361/cg02024077/cg05647859/cg09645572/cg08566437/cg2…	tags=36%, list=19%, signal=29%
Interneurons	1627	0.42792	1.24479	0.000142036	0.000857899	0.000490399	22718	cg03008550/cg01221157/cg08241330/cg14254433/cg08834902/cg21361856/cg24799830/cg01881182/cg16586594/cg00220102/cg04332619/cg03893692/cg23258940/cg10577216/cg08044454/cg05200715/cg11065015/cg07336964/cg00231389/cg13102133/cg09607915/cg03736789/cg27318000/cg26778345/cg01017147/cg03673694/cg13178597/cg05131488/cg03405983/cg03038672/cg19221545/cg09410453/cg10483275/cg05970811/cg23279152/cg01050885/cg2…	tags=38%, list=20%, signal=31%
Pyramidal cells	306	0.435187	1.21543	0.0578182	0.121258	0.0693142	18729	cg10562586/cg03893692/cg12228229/cg15310568/cg10483275/cg18863090/cg15174248/cg08536228/cg26345888/cg23509724/cg09960171/cg06710648/cg08164484/cg24507762/cg16415785/cg11256607/cg19612450/cg11282156/cg08252579/cg20890210/cg08956138/cg24351410/cg15812348/cg21725954/cg13722123/cg06015218/cg01899797/cg04927889/cg25854303/cg18174779/cg00002810/cg17621718/cg17491850/cg06423920/cg07871202/cg00848728/cg0…	tags=28%, list=17%, signal=24%
Epsilon cells	300	0.432505	1.20603	0.0696064	0.136501	0.0780277	21879	cg15207662/cg14773365/cg01487803/cg07327468/cg01805282/cg21390624/cg21296676/cg26501369/cg22462983/cg24842760/cg01957732/cg02446647/cg12152919/cg27540878/cg17722675/cg05493394/cg20611276/cg20330472/cg06393563/cg07123608/cg17273588/cg26449787/cg14343214/cg07524827/cg27507681/cg23118464/cg09575258/cg04109781/cg03569645/cg20823481/cg01162672/cg24176563/cg02979224/cg11518846/cg11131902/cg07451928/cg1…	tags=34%, list=19%, signal=28%
Cardiac stem and precursor cells	145	0.454248	1.19764	0.144166	0.253128	0.144695	23188	cg06211872/cg22320962/cg14379719/cg02016771/cg16803596/cg13166213/cg21073927/cg06704518/cg24646414/cg25216696/cg27100236/cg14487356/cg01952234/cg21410991/cg05930881/cg09130043/cg02726121/cg09749813/cg03564620/cg14068328/cg12825773/cg01587896/cg00595237/cg16210497/cg14823851/cg02106850/cg08917478/cg17412886/cg04515996/cg17037282/cg14981137/cg08046044/cg01873886/cg19570244/cg14900471/cg07193766/cg1…	tags=43%, list=20%, signal=35%
Myoblasts	191	0.439138	1.18762	0.122017	0.221983	0.126891	22909	cg17750109/cg00934017/cg00967809/cg04237618/cg01737465/cg08235970/cg06211872/cg03962691/cg16529477/cg22354782/cg05052324/cg25067242/cg18077971/cg01804281/cg02987481/cg25664034/cg10035294/cg27291710/cg05296818/cg03948236/cg19352038/cg21109025/cg21184174/cg01954737/cg03631656/cg13845149/cg13969001/cg25178519/cg15133719/cg09424526/cg25744613/cg20584905/cg03689799/cg01917416/cg02110182/cg15703632/cg1…	tags=31%, list=20%, signal=25%
Satellite cells	346	0.421442	1.18371	0.0783891	0.151753	0.0867463	25457	cg02023717/cg20403938/cg23754392/cg25814752/cg13946792/cg08235970/cg07733800/cg22173837/cg13965707/cg01579001/cg16529477/cg24657085/cg10771262/cg13030790/cg27472701/cg21189054/cg08900043/cg16898193/cg05052324/cg18077971/cg07123608/cg15415893/cg02354388/cg20783319/cg03833604/cg10035294/cg17782713/cg21410991/cg05296818/cg19836199/cg04710764/cg19352038/cg02979224/cg25479708/cg20897119/cg13374648/cg0…	tags=38%, list=22%, signal=30%
Merkel cells	129	0.452665	1.18194	0.163489	0.283756	0.162203	24976	cg21207320/cg15480367/cg15763258/cg19296671/cg00813752/cg08114617/cg09674502/cg16086620/cg23303408/cg04070215/cg19482025/cg02735762/cg11832408/cg18369866/cg17871749/cg13628514/cg22235873/cg19974854/cg16290737/cg02758236/cg21635203/cg27028555/cg11886358/cg01386275/cg01593834/cg19462523/cg04158367/cg03369807/cg27309276/cg18142615/cg14570838/cg07537147/cg18182148/cg23322531/cg10627091/cg17476271/cg1…	tags=34%, list=22%, signal=27%
Chondrocytes	334	0.421293	1.18066	0.0867993	0.165907	0.0948373	19257	cg15751116/cg09212014/cg04221877/cg06818777/cg04250451/cg05180443/cg15880760/cg10421979/cg17390350/cg10013501/cg00560277/cg19961043/cg10993442/cg19046826/cg25882256/cg15014975/cg13106389/cg06310816/cg13898430/cg18087266/cg20695936/cg21406271/cg25470148/cg24019564/cg13305657/cg26256263/cg24842859/cg22539434/cg07996594/cg18122767/cg00440217/cg20335425/cg23092820/cg01045835/cg12743978/cg25325949/cg1…	tags=26%, list=17%, signal=22%
Melanocytes	283	0.42259	1.17233	0.105496	0.194267	0.111049	24641	cg04489243/cg23754392/cg16029260/cg02203656/cg16529477/cg25989745/cg11521965/cg05784847/cg22598744/cg05129081/cg10216820/cg22932819/cg18077971/cg00653387/cg01286655/cg06915773/cg21350778/cg00683980/cg10035294/cg16646645/cg09343150/cg17782713/cg00563932/cg05365729/cg09672383/cg18769353/cg09527270/cg04653522/cg05106294/cg27646908/cg19352038/cg01751605/cg11874123/cg22979093/cg01661247/cg01954737/cg0…	tags=31%, list=22%, signal=24%
Granulosa cells	80	0.461114	1.14151	0.231643	0.384375	0.21972	32472	cg09205611/cg17848615/cg16579646/cg02519286/cg15350627/cg00252813/cg09819222/cg17503456/cg02855633/cg15720669/cg23737229/cg17802942/cg08698718/cg23028286/cg06552037/cg12580445/cg08920068/cg04111064/cg11189837/cg25670330/cg15621322/cg26864130/cg08517126/cg02767960/cg14694011/cg11960393/cg13758712/cg16274199/cg21215899/cg25920792/cg17327492/cg01429321/cg26422022/cg16546489/cg18954700	tags=44%, list=29%, signal=31%
Embryonic stem cells	608	0.391048	1.12197	0.133242	0.2367	0.135304	21561	cg22205501/cg15075897/cg17723761/cg16783571/cg15873123/cg00475509/cg23449696/cg27638742/cg08855449/cg18826743/cg25138484/cg12419052/cg19909239/cg10242602/cg22605822/cg23682934/cg12508624/cg26400885/cg12615880/cg11638298/cg18034737/cg02016771/cg18501555/cg17214381/cg09169953/cg06274159/cg14456683/cg00663077/cg14817655/cg14308375/cg26014538/cg17280346/cg17358883/cg23663774/cg02519751/cg05391002/cg1…	tags=23%, list=19%, signal=18%
Pulmonary alveolar type II cells	212	0.409361	1.11646	0.214286	0.359524	0.205514	17071	cg27192708/cg04221877/cg04250451/cg10013501/cg10993442/cg25882256/cg15014975/cg13106389/cg13898430/cg18087266/cg20695936/cg21406271/cg25470148/cg24019564/cg13305657/cg26256263/cg24842859/cg04242577/cg07996594/cg05917188/cg10223827/cg18589624/cg12855851/cg21055948/cg17081998/cg27369431/cg01290568/cg26138637/cg02275294/cg18508525/cg27058497/cg01965508/cg25511429/cg07903370/cg09232937/cg02970551/cg1…	tags=20%, list=15%, signal=17%
Myeloid-derived suppressor cells	70	0.455494	1.10853	0.279661	0.454073	0.259561	15968	cg08317580/cg24411075/cg03228353/cg13765621/cg24432768/cg10371560/cg06280059/cg13519373/cg15908708/cg20335425/cg04110105/cg23092820/cg11654011/cg15337006/cg20256009/cg13048967/cg16139316/cg22490695/cg03165378/cg15768138/cg03328730/cg08932316/cg11787791/cg14779825/cg12151124/cg03928384	tags=37%, list=14%, signal=32%
Macrophages	581	0.386034	1.10632	0.177098	0.300469	0.171756	11296	cg21250433/cg05939324/cg23992209/cg03761113/cg04221877/cg20267005/cg04250451/cg07170641/cg10013501/cg14632030/cg10993442/cg25882256/cg06881914/cg00933182/cg08941080/cg00853068/cg15014975/cg13106389/cg02203656/cg20284999/cg13898430/cg18087266/cg20695936/cg21406271/cg25470148/cg03228353/cg23979520/cg24019564/cg05177776/cg00727947/cg10062803/cg24452282/cg01520122/cg10402804/cg24533917/cg13305657/cg0…	tags=18%, list=10%, signal=16%
Myocytes	549	0.370117	1.06003	0.298004	0.478709	0.273643	21631	cg23400451/cg09175338/cg17479280/cg00969288/cg11739633/cg02950892/cg00421089/cg22889914/cg08318842/cg12317456/cg08300860/cg25814752/cg08235970/cg09530163/cg01579001/cg08102508/cg16529477/cg22320962/cg03926815/cg05073818/cg14379719/cg09970023/cg16803596/cg04845579/cg13166213/cg03752935/cg01821058/cg15801654/cg00933692/cg15910949/cg22715761/cg21073927/cg06704518/cg05052324/cg24646414/cg07073960/cg2…	tags=32%, list=19%, signal=26%
Clara cells	121	0.404368	1.04913	0.373721	0.565989	0.323535	12891	cg10237854/cg15589427/cg03514351/cg01933519/cg23688719/cg13002712/cg19571004/cg14199090/cg11504739/cg00436603/cg08493265/cg06149981/cg01421044/cg00630958/cg00524486/cg03401738/cg26697474/cg09500443/cg12397205/cg16987305/cg04257865/cg17355196	tags=18%, list=11%, signal=16%
Dendritic cells	521	0.362336	1.03571	0.374827	0.565989	0.323535	18466	cg03528325/cg06720660/cg21250433/cg05939324/cg14696870/cg05248470/cg15613420/cg24260917/cg25054390/cg26214742/cg24628744/cg16246489/cg24642483/cg18394340/cg08941080/cg02311725/cg08459918/cg27534912/cg09064148/cg07827630/cg27042278/cg10526478/cg03228353/cg05177776/cg16590190/cg10062803/cg22798977/cg02478603/cg10402804/cg25286482/cg13681325/cg09581644/cg10371560/cg06280059/cg16993682/cg10832639/cg0…	tags=23%, list=16%, signal=20%
Eosinophils	81	0.417119	1.03532	0.398257	0.589577	0.337018	11357	cg05999628/cg24870391/cg04111761/cg03297192/cg16427315/cg08404225/cg11589536/cg03505225/cg02427831/cg09088625/cg11939496/cg23032421/cg23092820/cg05641903/cg12819873/cg01310029/cg13918228/cg16139316/cg23205183/cg03165378/cg11126313	tags=26%, list=10%, signal=23%
Parathyroid chief cells	74	0.419744	1.03097	0.41331	0.600094	0.343031	25677	cg17240004/cg24105634/cg07607922/cg18413900/cg06782676/cg24722099/cg07629454/cg12614213/cg25729826/cg20148210/cg05937969/cg10300229/cg24375221/cg14536899/cg09326204/cg05810369/cg20913106/cg13556224/cg03198317/cg02639993/cg05080074	tags=28%, list=23%, signal=22%
Mast cells	772	0.355564	1.0252	0.397019	0.589577	0.337018	22088	cg14696870/cg01201932/cg13080565/cg16165258/cg05942459/cg24753760/cg06247406/cg01017147/cg22541254/cg11916609/cg10335743/cg22197708/cg13192013/cg24642483/cg13096701/cg16386158/cg22217463/cg16009558/cg04111761/cg22330763/cg01932691/cg09064148/cg16427315/cg00797651/cg02937158/cg24860534/cg21689902/cg07850154/cg01520122/cg09581644/cg15084499/cg01330016/cg21113478/cg17621438/cg03843951/cg01089498/cg0…	tags=23%, list=20%, signal=19%
Enterocytes	738	0.353758	1.01978	0.42343	0.608932	0.348082	15426	cg00494735/cg07543830/cg17426084/cg04628369/cg07525299/cg26681770/cg23161492/cg11626785/cg24057514/cg05110901/cg20392764/cg06623151/cg24353535/cg09394785/cg27342801/cg12499235/cg07681696/cg16198692/cg01487803/cg05068202/cg16775167/cg20700386/cg14530295/cg11525552/cg18863090/cg04454576/cg05864261/cg11304383/cg03306615/cg10988368/cg26051413/cg07644368/cg00797651/cg16359142/cg10317145/cg04617640/cg1…	tags=20%, list=14%, signal=18%
Fibroblasts	1132	0.351152	1.01893	0.403814	0.591999	0.338403	22809	cg01305421/cg17750109/cg00934017/cg18802332/cg12347740/cg05999628/cg24870391/cg03670238/cg01782798/cg00122628/cg26831220/cg09648424/cg00967809/cg20530613/cg15763258/cg08318842/cg12317456/cg03297192/cg04237618/cg02311725/cg10495997/cg16541026/cg00797651/cg06738242/cg03533256/cg09530163/cg14288066/cg12508624/cg14872260/cg04840356/cg10062803/cg03962691/cg02673305/cg10771262/cg04917208/cg18574995/cg2…	tags=30%, list=20%, signal=24%
Thymocytes	153	0.379638	1.00857	0.447679	0.637731	0.364545	13800	cg03528325/cg24411075/cg16875554/cg21920303/cg13765621/cg24432768/cg24452282/cg13681325/cg14976646/cg26974111/cg03950000/cg09076337/cg06495803/cg13918228/cg13651908/cg18309817/cg03245632/cg19883905/cg16108059/cg27247697/cg12072560/cg00851770/cg20950011/cg03328730/cg00187889/cg21376774	tags=17%, list=12%, signal=15%
T helper cells	272	0.36183	1.00233	0.478389	0.67511	0.385912	23520	cg08845721/cg11591520/cg00136405/cg11916609/cg01820934/cg16386158/cg16875554/cg22318806/cg04111761/cg07733851/cg16427315/cg11589536/cg24452282/cg09088625/cg07545925/cg24617203/cg26433102/cg09582880/cg26227465/cg16445721/cg10492152/cg17738684/cg12684209/cg07589972/cg15400471/cg27122725/cg13651908/cg01477959/cg12741420/cg06392169/cg12612118/cg10379890/cg01412654/cg27167601/cg23519969/cg03005293/cg1…	tags=33%, list=21%, signal=26%
B cells naive	330	0.356049	0.997353	0.497464	0.689147	0.393936	21059	cg08317580/cg03860768/cg13440894/cg06391412/cg08941080/cg26344024/cg27534912/cg10526478/cg04559323/cg10037005/cg15742700/cg16993682/cg10596609/cg15871371/cg21497594/cg21701351/cg20274304/cg15743985/cg03035849/cg07660635/cg05641903/cg08109815/cg07418126/cg18656170/cg13918228/cg14564722/cg14137162/cg13125224/cg10084644/cg07475026/cg13765961/cg13210467/cg18691434/cg08085954/cg26557270/cg18425786/cg2…	tags=23%, list=19%, signal=19%
Epiblast cells	105	0.385865	0.98656	0.490072	0.685193	0.391675	20893	cg08802533/cg23642747/cg12368169/cg00499822/cg08526991/cg07963234/cg18673954/cg04422990/cg26195812/cg09348985/cg24680586/cg06167664/cg21384402/cg08432727/cg25121609/cg12312988/cg07636846/cg26870192/cg23003534/cg06103654/cg24068299/cg00353773/cg17567560/cg15948871/cg09904051/cg18141830/cg26718433/cg00357273/cg12688240	tags=28%, list=18%, signal=23%
Osteoclasts	363	0.349941	0.985617	0.535854	0.709772	0.405725	20410	cg24214470/cg22513955/cg17240004/cg24105634/cg24983189/cg27417578/cg05254747/cg07967308/cg08907436/cg12683944/cg16312954/cg11577097/cg02450124/cg06651452/cg07607922/cg18177616/cg21614759/cg20802392/cg09512236/cg06782676/cg23467008/cg00405069/cg11692409/cg24900983/cg05171584/cg07629454/cg15980539/cg13877670/cg05139043/cg14544641/cg07313155/cg21950534/cg11287987/cg07328519/cg25729826/cg11195494/cg1…	tags=20%, list=18%, signal=17%
NK cells	301	0.352724	0.983228	0.529927	0.709612	0.405634	17379	cg24154699/cg11025037/cg22511368/cg01201932/cg03875678/cg02150910/cg16212145/cg12014646/cg25592910/cg22969763/cg03228353/cg23171871/cg26778001/cg02613108/cg13681325/cg10371560/cg07545925/cg11939496/cg19673329/cg12810837/cg04942516/cg04376709/cg26227465/cg04818331/cg05365532/cg06828613/cg17804112/cg06495803/cg00607627/cg13918228/cg17841452/cg08331345/cg22911650/cg15337006/cg02503850/cg22490695/cg2…	tags=21%, list=15%, signal=18%
Pancreatic progenitor cells	117	0.378885	0.978689	0.505766	0.694279	0.396869	24378	cg25685262/cg21101465/cg04829946/cg21410991/cg17389519/cg13877670/cg19161112/cg17076890/cg01587896/cg13143529/cg03425110/cg08917478/cg17412886/cg25684999/cg17583413/cg01196531/cg17037282/cg14981137/cg22746058/cg11853320/cg14834938/cg06679534/cg26158897/cg09795588/cg20056542/cg20366284/cg06550984/cg18920423/cg27033418/cg03101422/cg07270078/cg16318053/cg11711420/cg17398233/cg06424860/cg15628498/cg2…	tags=32%, list=22%, signal=26%
Spermatocytes	152	0.366988	0.973692	0.522889	0.709612	0.405634	23163	cg21948655/cg14591419/cg09542291/cg09299388/cg02903436/cg09552123/cg07382920/cg08389130/cg24073122/cg01620077/cg12553321/cg09354463/cg17696091/cg04865110/cg08377398/cg25731359/cg21430218/cg04391111/cg21080533/cg10143426/cg07724623/cg02521641/cg23257564/cg10038618/cg10440578/cg22920700/cg25978011/cg03157027/cg13575682/cg00102714/cg05382097/cg13168683/cg01434649/cg03964233/cg11226808/cg10748160/cg1…	tags=33%, list=20%, signal=26%
Basophils	434	0.342386	0.972239	0.574869	0.729456	0.416977	14588	cg19980718/cg08317580/cg20643991/cg14696870/cg03348161/cg22197708/cg24642483/cg08432971/cg04111761/cg06781209/cg27417578/cg01886988/cg09064148/cg16427315/cg04818845/cg06972903/cg05697976/cg05128003/cg23807646/cg03316098/cg16213375/cg11947528/cg13321166/cg09581644/cg10371560/cg13077519/cg11577097/cg02450124/cg21481950/cg24802899/cg26803289/cg13857119/cg04149424/cg00183186/cg22963452/cg12718502/cg2…	tags=16%, list=13%, signal=14%
Hepatic stellate cells	317	0.3471	0.971617	0.564353	0.727916	0.416097	20371	cg21476463/cg00725994/cg23363832/cg00610991/cg08972081/cg09658678/cg27260617/cg24089209/cg14872260/cg15990724/cg01044684/cg06543018/cg19643803/cg14411266/cg04304932/cg20532370/cg13528513/cg03307465/cg01952234/cg22878148/cg27457941/cg22403266/cg10945539/cg08541297/cg12742937/cg14119337/cg12748607/cg10633958/cg17219432/cg21109025/cg24942272/cg20227806/cg25103492/cg20387341/cg00179070/cg16447589/cg0…	tags=36%, list=18%, signal=29%
Plasmacytoid dendritic cells	302	0.347309	0.968644	0.565804	0.727916	0.416097	18317	cg14254433/cg24214470/cg11025037/cg20542190/cg22513955/cg03875678/cg03575041/cg16212145/cg16875554/cg10526478/cg08857839/cg13681325/cg07583933/cg12323361/cg20335425/cg07660635/cg12990116/cg23793961/cg09703963/cg21350778/cg09033997/cg27198997/cg11692409/cg25940946/cg23239444/cg06519172/cg08710739/cg07987796/cg20256009/cg16273597/cg09645572/cg04453471/cg27247697/cg25037461/cg14774086/cg17190608/cg1…	tags=21%, list=16%, signal=17%
Cardiomyocytes	752	0.335784	0.967961	0.622539	0.758092	0.433346	18220	cg14845091/cg02066331/cg20773767/cg23146346/cg21243846/cg03260781/cg19876649/cg23417523/cg00261668/cg05110901/cg20731693/cg24577131/cg17218466/cg14584085/cg05824757/cg21304833/cg03589230/cg25844222/cg14530295/cg11525552/cg20272884/cg13048591/cg02311932/cg14466942/cg09299082/cg21195290/cg10062803/cg15753394/cg23249140/cg22320962/cg19216731/cg16126291/cg05037360/cg19764418/cg14379719/cg23892856/cg2…	tags=24%, list=16%, signal=20%
Hematopoietic stem cells	706	0.329154	0.947964	0.684479	0.813258	0.464881	23913	cg03431738/cg14536431/cg23161492/cg19253850/cg21578987/cg26951440/cg19717326/cg23754392/cg24342146/cg19909239/cg22235466/cg21920303/cg22611259/cg17698886/cg22605822/cg12508624/cg18131548/cg20203114/cg07900328/cg13030790/cg02016771/cg18501555/cg09169953/cg09396217/cg19115695/cg14308375/cg10026317/cg17358883/cg23663774/cg07477034/cg18943957/cg22580512/cg01284193/cg24453664/cg09674502/cg19797376/cg0…	tags=26%, list=21%, signal=21%
Hepatocytes	781	0.327104	0.94344	0.712834	0.821664	0.469686	13946	cg24140586/cg09207718/cg19033555/cg00051662/cg02816429/cg22723802/cg01053621/cg08474603/cg25682080/cg07700644/cg20710667/cg18115248/cg11619050/cg02157083/cg01487803/cg05296180/cg12827188/cg26680675/cg10322876/cg27417578/cg13003878/cg08922317/cg09550024/cg03514351/cg13251292/cg01933519/cg06241300/cg23688719/cg00411697/cg19571004/cg14199090/cg00436603/cg10832639/cg18315983/cg11577097/cg02450124/cg0…	tags=11%, list=12%, signal=10%
Chromaffin cells	140	0.357978	0.941553	0.590072	0.736371	0.42093	16658	cg15480367/cg13192013/cg13096701/cg01050885/cg11355215/cg18106668/cg00813752/cg12089483/cg11475550/cg05158615/cg12614105/cg14851482/cg02071463/cg04986579/cg18617860/cg01266707/cg22537474/cg16086620/cg06433879/cg12075720/cg16729415/cg08095196/cg10386483/cg21053529/cg18415687/cg22989649/cg00512279/cg27532847/cg00355281/cg23328622/cg21097881/cg26496291/cg16290737/cg09628359/cg09133953/cg16964348/cg2…	tags=32%, list=15%, signal=27%
Cholinergic neurons	70	0.379559	0.923724	0.614184	0.758092	0.433346	15627	cg11081373/cg11182225/cg16494192/cg24109980/cg17437939/cg25609507/cg07186154/cg11873482/cg26813646/cg16288089/cg26001902/cg02539083/cg01287975/cg18771173/cg02728050/cg22415472	tags=23%, list=14%, signal=20%
Natural killer T cells	201	0.33581	0.913068	0.697861	0.813258	0.464881	19372	cg11025037/cg10425291/cg02148787/cg03875678/cg16212145/cg07733800/cg22173837/cg24093411/cg21189054/cg19408626/cg20783319/cg24167037/cg04321224/cg17859448/cg06975166/cg14112356/cg24707889/cg04311496/cg04453471/cg27416067/cg05053688/cg11242303/cg27167601/cg09914304/cg22728551/cg11712386/cg13409449/cg20006924/cg17149655/cg10785051/cg02629138/cg25744613/cg20041802/cg06679534/cg05121790/cg00993824/cg2…	tags=22%, list=17%, signal=18%
Schwann cells	306	0.323504	0.903511	0.745455	0.852755	0.487458	16780	cg05110901/cg04560668/cg14530295/cg11525552/cg01050885/cg08134856/cg18106668/cg09441568/cg23323671/cg19362196/cg10223827/cg01654824/cg11495966/cg01811796/cg11475550/cg05158615/cg09037726/cg12614105/cg25232510/cg09020375/cg04471507/cg17920197/cg11717564/cg01913568/cg24979437/cg10767336/cg00747241/cg25230284/cg08623787/cg08046471/cg11709544/cg03929977/cg19651132/cg15930596/cg06204922/cg20685674/cg0…	tags=22%, list=15%, signal=18%
Taste receptor cells	168	0.33661	0.900828	0.700156	0.813258	0.464881	32332	cg08845721/cg07733851/cg14711997/cg16415785/cg19612450/cg07589972/cg27122725/cg02711872/cg25754143/cg24894353/cg17621718/cg07871202/cg15472092/cg16450683/cg06521673/cg07346648/cg25493589/cg12727529/cg16864658/cg23983435/cg11142705/cg13732201/cg21821833/cg24026230/cg25516803/cg17341170/cg24824266/cg01394390/cg06631317/cg13856711/cg20142972/cg21702128/cg20383794/cg13648501/cg16349656/cg14558428/cg2…	tags=42%, list=29%, signal=30%
Adipocytes	687	0.312029	0.897805	0.827034	0.911549	0.521067	20246	cg24214470/cg05999628/cg24870391/cg04819959/cg22513955/cg16386697/cg14584085/cg23753947/cg24363820/cg08260245/cg16198692/cg08318842/cg12317456/cg03297192/cg06530441/cg26680675/cg07644368/cg09530163/cg25119415/cg10062803/cg10357888/cg23249140/cg10771262/cg01386493/cg16126291/cg01971160/cg22694818/cg01821058/cg05256276/cg15514848/cg21009965/cg14976646/cg11564670/cg14209518/cg26974111/cg11229543/cg0…	tags=24%, list=18%, signal=20%
B cells memory	316	0.319617	0.894435	0.765004	0.868538	0.49648	21270	cg19718360/cg03860768/cg13440894/cg08941080/cg27534912/cg18567041/cg10526478/cg04559323/cg10037005/cg15742700/cg10884953/cg16993682/cg21497594/cg21701351/cg12323361/cg20274304/cg23463608/cg15743985/cg03035849/cg25262528/cg07660635/cg08109815/cg01871907/cg24723883/cg07418126/cg18656170/cg06495803/cg13918228/cg26904140/cg19477361/cg14137162/cg13125224/cg06996175/cg13765961/cg22459924/cg26557270/cg0…	tags=25%, list=19%, signal=20%
Acinar cells	130	0.341447	0.892125	0.693522	0.813258	0.464881	17634	cg21908129/cg23161492/cg27342801/cg07326586/cg07238926/cg08629379/cg15320474/cg13787135/cg07841014/cg01646784/cg17574739/cg04829946/cg16008327/cg01498700/cg17389519/cg07987796/cg19161112/cg17076890/cg08122234/cg03835292/cg16507522/cg16396488/cg05153345/cg07160540/cg26415633/cg25684999/cg22746058/cg18133966/cg06963233/cg11812202/cg08199133/cg07096901/cg09795588/cg08467866/cg23148094/cg17279839/cg0…	tags=29%, list=16%, signal=25%
Follicular cells	78	0.36065	0.890121	0.67691	0.811217	0.463714	23708	cg21207320/cg02927859/cg00040862/cg01330016/cg08946720/cg09076337/cg16108059/cg25349955/cg02735762/cg01324802/cg02157015/cg13564742/cg17397493/cg04333213/cg10335860/cg15802898/cg05026785/cg13866795/cg10370591/cg09245073	tags=26%, list=21%, signal=20%
Distal tubule cells	221	0.31753	0.86792	0.79863	0.894045	0.511061	12558	cg19033555/cg00035316/cg20710667/cg23901857/cg00610991/cg00899463/cg18448949/cg18432768/cg22660578/cg12389490/cg14411266/cg08748913/cg22826333/cg03307465/cg14613470/cg04297507/cg12742937/cg07987796/cg12748607/cg10633958/cg07862930/cg20227806/cg17759354/cg19910937/cg05527869/cg13169863/cg21558409/cg16517367/cg10356613/cg14686012/cg09238180/cg07168810/cg19384289/cg26415633/cg04993975/cg25625146/cg0…	tags=18%, list=11%, signal=16%
Paneth cells	211	0.31836	0.867731	0.799312	0.894045	0.511061	14344	cg06372233/cg08317580/cg14584085/cg19791907/cg20645973/cg04636166/cg04747619/cg10062803/cg23249140/cg05163071/cg16126291/cg10388017/cg20929557/cg17739643/cg23012547/cg01646784/cg23679004/cg04059146/cg03835292/cg09785991/cg23035715/cg15448366/cg01395047/cg10094191/cg02235049/cg08932316/cg16465129/cg02860199/cg07234508	tags=14%, list=13%, signal=12%
Oligodendrocyte progenitor cells	282	0.306751	0.851152	0.858932	0.922026	0.527056	22792	cg13708635/cg11174847/cg23760873/cg16198692/cg25592910/cg05996213/cg07601542/cg07644368/cg14872260/cg02613108/cg16713743/cg17742418/cg10217445/cg12000458/cg25740301/cg17929169/cg08927739/cg22878148/cg14430141/cg02792792/cg00028844/cg14843922/cg24932457/cg11036833/cg16837441/cg22593533/cg02551029/cg27254482/cg14470895/cg21577836/cg08516516/cg16707405/cg03792767/cg27357571/cg07478641/cg23180938/cg0…	tags=35%, list=20%, signal=28%
Stromal cells	209	0.311714	0.849252	0.83327	0.911766	0.521191	25844	cg08318842/cg12317456/cg09530163/cg05202822/cg14872260/cg09108073/cg01821058/cg07122172/cg00094303/cg01830294/cg06987468/cg17339147/cg22878148/cg18054725/cg15647515/cg01949993/cg02459519/cg08085954/cg21995919/cg02264922/cg03792767/cg24089600/cg06952671/cg14894823/cg03802982/cg24009736/cg08046044/cg08038052/cg01873886/cg04536893/cg20831777/cg22757824/cg05929019/cg12151124/cg03648334/cg02759489/cg1…	tags=39%, list=23%, signal=30%
Megakaryocytes	342	0.301399	0.846016	0.884006	0.933461	0.533592	23626	cg14882398/cg22217463/cg15763258/cg21920303/cg09060914/cg12683944/cg18880660/cg07054253/cg02656594/cg26107333/cg11928275/cg19296671/cg13519373/cg15908708/cg20335425/cg23092820/cg04818331/cg20162381/cg07368443/cg17081998/cg03950000/cg00607627/cg08331345/cg20256009/cg13048967/cg26502330/cg16139316/cg04710115/cg10416668/cg19482025/cg05343289/cg09416313/cg02459519/cg01412654/cg01270033/cg16072462/cg2…	tags=27%, list=21%, signal=21%
Gamma delta T cells	244	0.299051	0.823827	0.896255	0.939823	0.537229	17244	cg11025037/cg03875678/cg16212145/cg01886988/cg08134856/cg09563451/cg23323671/cg19362196/cg19673329/cg01811796/cg22963452/cg00563932/cg04471507/cg26357596/cg11709544/cg09914304/cg13939978/cg20685674/cg16936060/cg27305383/cg10716356/cg04754315/cg08680415/cg05125809/cg23483894/cg01811543/cg25948037/cg00059699/cg14196225	tags=12%, list=15%, signal=10%
Pluripotent stem cells	135	0.311132	0.814315	0.860965	0.922026	0.527056	26640	cg20645065/cg18236421/cg00384539/cg27029821/cg11625005/cg18035229/cg19656577/cg11229513/cg05595692/cg10457247/cg21635203/cg08729839/cg07912789/cg27316886/cg01295203/cg07841173/cg10767223/cg18638581/cg13267264/cg18947739/cg05364759/cg15948871/cg20621635/cg22943875/cg06029846/cg09904051/cg19462523/cg09050331/cg02980693/cg17710947/cg04838988/cg26751195/cg00357273/cg12688240/cg02882381/cg09769647/cg2…	tags=37%, list=24%, signal=28%
Podocytes	593	0.281242	0.806153	0.974854	0.981353	0.560968	21427	cg09012594/cg09557034/cg15090509/cg24676244/cg17090401/cg05970811/cg12876620/cg00965748/cg20773127/cg04260867/cg14413862/cg08448751/cg11777420/cg01396387/cg13188011/cg10771262/cg14394265/cg27472701/cg01044684/cg04845579/cg03752935/cg24391460/cg18944383/cg08977371/cg02187214/cg09248380/cg07073960/cg15351186/cg24625388/cg07448060/cg03466998/cg13382769/cg02283643/cg10448808/cg09825093/cg07985720/cg0…	tags=21%, list=19%, signal=17%
Gastric chief cells	153	0.302477	0.803579	0.882769	0.933461	0.533592	16073	cg23161492/cg23753947/cg17805202/cg26159933/cg22626579/cg13072890/cg07162608/cg26335530/cg09933345/cg12782180/cg22615948/cg12083122/cg19594666/cg24682621/cg00840332/cg16683741/cg26814075/cg00443516/cg25730670/cg27427908/cg11781622/cg06963233/cg00783712/cg07096901/cg17341170/cg25319188	tags=17%, list=14%, signal=15%
Erythroid-like and erythroid precursor cells	395	0.281287	0.794724	0.965018	0.980987	0.560759	23925	cg00148355/cg01598642/cg02493740/cg00797651/cg16422931/cg05772125/cg16563454/cg05917188/cg17151621/cg20335425/cg12030690/cg23092820/cg26453670/cg21055948/cg14469290/cg13497187/cg26578617/cg18784113/cg06975166/cg26138637/cg02989940/cg20256009/cg09956747/cg08929133/cg16139316/cg23849965/cg19513321/cg13983640/cg18234280/cg18508525/cg23993235/cg21995919/cg11108890/cg20003494/cg03165378/cg00193021/cg0…	tags=21%, list=21%, signal=17%
T follicular helper cells	87	0.297495	0.747314	0.928017	0.966418	0.552431	6651	cg19718360/cg16875554/cg21920303/cg03950000/cg10777851	tags=6%, list=6%, signal=5%
Alveolar macrophages	82	0.292747	0.728934	0.952236	0.980987	0.560759	9705	cg21250433/cg02203656/cg05917188/cg22932819/cg21685770/cg21055948/cg01290568/cg26138637/cg11520459/cg18508525	tags=12%, list=9%, signal=11%
Erythroblasts	123	0.279353	0.72546	0.967993	0.980987	0.560759	31007	cg16422931/cg18131548/cg10026317/cg19797376/cg15555017/cg06975166/cg10633601/cg09358725/cg03752218/cg04590170/cg06209689/cg06087421/cg18898103/cg00875272/cg03332522/cg02330682/cg23139473/cg18324126/cg01755467/cg02235261/cg04857672/cg25926052/cg06024391/cg03598080/cg23989635/cg23370536/cg27154163/cg24317988/cg27238079/cg05527996/cg06483432	tags=25%, list=27%, signal=18%
Enterochromaffin cells	69	0.29207	0.708605	0.956152	0.980987	0.560759	24253	cg12089483/cg19035496/cg13857519/cg11958962/cg12810152/cg09069138/cg20329958/cg09628359/cg13724550/cg24390932/cg27528660/cg15138570/cg27440715/cg09906224/cg07666840/cg14703605/cg05198969/cg09514401/cg00603617	tags=28%, list=21%, signal=22%
Undefined placental cells	106	-0.234449	-0.703811	1	1	0.571628	8725	cg00877321/cg05088512/cg18140683/cg05782292/cg16112844/cg01505590/cg07506510/cg18104242/cg25774643/cg27024876/cg11753499/cg15718594/cg10197405/cg25574978/cg15341124/cg02218884/cg06378617/cg04940329/cg08648499/cg18225844	tags=19%, list=8%, signal=17%
Parietal cells	120	-0.283058	-0.862859	0.858156	0.922026	0.527056	16682	cg09610735/cg20533553/cg23968213/cg02329886/cg26709929/cg17491185/cg12795643/cg14596987/cg01957900/cg03371125/cg22073802/cg25741120/cg16657340/cg19698309/cg01178971/cg02587120/cg03170016/cg15976763/cg15671181/cg02131995/cg00638945/cg16617723	tags=18%, list=15%, signal=16%
Endothelial cells (blood brain barrier)	140	-0.28602	-0.887116	0.819444	0.909824	0.520081	14446	cg11968286/cg25509697/cg11100798/cg06341779/cg05354432/cg10656742/cg21515898/cg12918009/cg19914607/cg10985479/cg17243364/cg12262395/cg26601922/cg08156531/cg21944455/cg18353345/cg12821724/cg11071407/cg23242944/cg07658590/cg03721454/cg10150176/cg19755318/cg26774385/cg13907146	tags=18%, list=13%, signal=16%
Ciliated cells	72	-0.329988	-0.931288	0.617808	0.758092	0.433346	9100	cg16643152/cg22758846/cg22471129/cg19834071/cg02997111/cg21117476/cg24863255/cg13503148/cg03620853/cg17693865/cg20501434/cg17802464	tags=17%, list=8%, signal=15%
Foveolar cells	76	-0.33067	-0.94336	0.585165	0.736332	0.420908	15216	cg14275693/cg23964386/cg18596689/cg25792651/cg08485158/cg02215430/cg26823505/cg18246056/cg04420917/cg26403416/cg02141940/cg10334121/cg12456510/cg23008404/cg20281815/cg10510478/cg12938320/cg19419519/cg07709210/cg07399355/cg22500132/cg22531371/cg02386822	tags=30%, list=13%, signal=26%
Glomus cells	225	-0.291884	-0.944355	0.652778	0.788556	0.45076	12120	cg16835618/cg09104660/cg15108590/cg17518825/cg06139259/cg10914558/cg02500231/cg10589094/cg08460995/cg09337852/cg00146951/cg10777103/cg14009688/cg20971970/cg09483067/cg05772946/cg17119907/cg08873616/cg16253634/cg27608911/cg12176709/cg24956866/cg20629239/cg01673284/cg21006686/cg13212283/cg23912429/cg26816748/cg00973286/cg08918274/cg04874031/cg02310296/cg05151811/cg23821329/cg12489934/cg26160008/cg2…	tags=20%, list=11%, signal=17%
T regulatory cells	90	-0.326422	-0.952569	0.568835	0.727916	0.416097	14516	cg21366834/cg13633560/cg19872463/cg02695343/cg07202214/cg20533899/cg10978799/cg06400204/cg10624445/cg10500147/cg17744604/cg00299660/cg07671976/cg27131821/cg06624527/cg06468347/cg22777668/cg14665192/cg13505393/cg14818960	tags=22%, list=13%, signal=19%
Goblet cells	152	-0.308574	-0.9675	0.549145	0.721052	0.412173	11951	cg23437420/cg11247695/cg22907034/cg09205751/cg18016138/cg01612443/cg18856261/cg14545670/cg06196689/cg06574229/cg19983801/cg24825027/cg24940576/cg22426397/cg05285917/cg11024522/cg05026881/cg13452215/cg05262877/cg15451020/cg10369242/cg09174829/cg22331032/cg12565635/cg22813430/cg03502236/cg21970261/cg05986538/cg26225893/cg06964027/cg13911594/cg16058105/cg19103704/cg21201572/cg08300899/cg10159596/cg0…	tags=26%, list=11%, signal=23%
Pericytes	442	-0.289112	-0.985172	0.531034	0.709612	0.405634	9713	cg18789685/cg00146951/cg23572376/cg19286687/cg24935655/cg21009972/cg10552523/cg01813033/cg23037132/cg15955046/cg23490796/cg01298514/cg23973885/cg12404831/cg20971970/cg13882284/cg06346857/cg20741987/cg09801687/cg01971407/cg07462756/cg09026253/cg06504820/cg07298473/cg10266211/cg07216529/cg06650659/cg16544010/cg12047425/cg09990481/cg26880525/cg06154570/cg09061733/cg12160637/cg02902770/cg12738764/cg0…	tags=19%, list=9%, signal=17%
Monocytes	481	-0.294624	-1.01382	0.355556	0.547846	0.313164	9133	cg02930951/cg13617155/cg21594702/cg16644366/cg03121834/cg26152923/cg17929951/cg03066323/cg06147863/cg08730348/cg15114672/cg12575438/cg04566159/cg01149415/cg19354746/cg16413327/cg15095917/cg24256772/cg16202615/cg11841529/cg04096365/cg13248299/cg09115984/cg21792150/cg13084345/cg26937038/cg07935264/cg03408433/cg12306086/cg15160801/cg00338928/cg23201549/cg12142354/cg14523574/cg23465910/cg03612522/cg2…	tags=15%, list=8%, signal=14%
Loop of Henle cells	341	-0.30466	-1.021	0.328947	0.517407	0.295764	8830	cg21384789/cg05886626/cg26363759/cg17929951/cg20462855/cg19026320/cg13197521/cg01149415/cg26504021/cg12221621/cg08017606/cg11841529/cg00622010/cg05383783/cg05118916/cg14697334/cg00516678/cg11075745/cg09468328/cg24520381/cg16370645/cg26923410/cg26317549/cg22493877/cg04234070/cg13452162/cg18575532/cg14385362/cg14993491/cg13958199/cg06068801/cg18470456/cg27507254/cg06899522/cg14669515/cg01303236/cg1…	tags=13%, list=8%, signal=12%
Sertoli cells	422	-0.301846	-1.02869	0.301282	0.47888	0.273741	12911	cg27612650/cg17633431/cg18715299/cg03473387/cg24427947/cg12110537/cg02726018/cg19321018/cg11694223/cg09147131/cg10629249/cg18060199/cg04346968/cg26086948/cg16256504/cg10161121/cg13159325/cg26796443/cg13102889/cg02634712/cg05985303/cg14405996/cg19286687/cg04160653/cg00325113/cg00928580/cg18603838/cg14917244/cg23494863/cg23490796/cg02788090/cg01944226/cg00409844/cg04830808/cg22692545/cg01933416/cg1…	tags=19%, list=11%, signal=17%
Langerhans cells	87	-0.356795	-1.03633	0.348974	0.543248	0.310535	8431	cg24916165/cg07634340/cg21801176/cg11166252/cg05071212/cg06405222/cg17731261/cg03523945/cg08989942/cg06618866/cg19037167/cg14833385/cg18356276/cg16302310/cg08455073/cg13615963/cg21578541/cg05540913/cg12419318/cg22484793/cg20600379/cg14824670/cg18560551/cg19688584/cg09146459/cg10518264	tags=30%, list=7%, signal=28%
Pinealocytes	181	-0.327784	-1.04526	0.278689	0.454073	0.259561	12042	cg24283093/cg07573937/cg08499881/cg16316382/cg10399944/cg05355067/cg22438522/cg16715662/cg06364159/cg07438246/cg00177431/cg21621114/cg06648812/cg24789299/cg21320793/cg22103319/cg21546981/cg14433983/cg03033111/cg19993258/cg19033615/cg19463531/cg10624445/cg22469870/cg08583507/cg20208990/cg02468966/cg11933464/cg05602439/cg16178855/cg12616487/cg14772599/cg08243465/cg15454698/cg08009116/cg07143805/cg1…	tags=30%, list=11%, signal=27%
B cells	503	-0.306479	-1.05789	0.174603	0.299603	0.171261	12894	cg08888439/cg03566156/cg08645889/cg17114257/cg00544436/cg24700316/cg23565749/cg10749626/cg02914427/cg04439623/cg20358655/cg23605027/cg19825589/cg09964873/cg19109120/cg09790829/cg05338083/cg14481222/cg10694914/cg02654940/cg18025409/cg20346388/cg23436058/cg14585892/cg13617155/cg11559054/cg16644366/cg23842870/cg20118431/cg17929951/cg07979271/cg20100987/cg16302310/cg01149415/cg23281711/cg01212326/cg1…	tags=16%, list=11%, signal=15%
Epithelial cells	714	-0.314825	-1.10684	0.0290629	0.0675154	0.0385937	11152	cg20095851/cg11402586/cg13147822/cg07284632/cg11348165/cg13442299/cg07700741/cg10323697/cg13808674/cg01824511/cg20674638/cg03980224/cg26058714/cg27213386/cg26879546/cg10629249/cg02105856/cg17804302/cg24576260/cg02875953/cg22907034/cg15613982/cg05653018/cg18458353/cg16051089/cg27200006/cg24436906/cg16505204/cg02774160/cg22397562/cg04837533/cg18856261/cg04420917/cg06196689/cg04008843/cg10111146/cg2…	tags=19%, list=10%, signal=17%
Ependymal cells	276	-0.339333	-1.12074	0.0918367	0.173342	0.099087	9310	cg26078793/cg23611945/cg13782781/cg24765602/cg02587120/cg26357885/cg15269226/cg07328351/cg26421140/cg11983245/cg12092309/cg08156531/cg00622010/cg21944455/cg01520924/cg02902770/cg07685786/cg23246821/cg00516678/cg26923410/cg15976763/cg23242944/cg01776278/cg16810293/cg23666844/cg24863255/cg13503148/cg26129220/cg00025591/cg14852276/cg12120359/cg24182521/cg14333338/cg15671181/cg14043316/cg16902863/cg1…	tags=16%, list=8%, signal=15%
MÃƒÂ¼ller cells	343	-0.336718	-1.12854	0.0540546	0.114961	0.0657151	9813	cg19037167/cg19914607/cg05524740/cg02725453/cg00928580/cg14917244/cg13432451/cg01298514/cg19353425/cg11467637/cg25099065/cg21739400/cg07910075/cg25598371/cg26601922/cg22615730/cg11820824/cg23460950/cg01637131/cg04990202/cg15976763/cg18022921/cg08746496/cg00376910/cg03750587/cg05720666/cg00660272/cg19755318/cg12903024/cg04657044/cg19255608/cg24672624/cg20989926/cg00539360/cg15671181/cg01542384/cg1…	tags=13%, list=9%, signal=11%
Oligodendrocytes	689	-0.325823	-1.14205	0.01092	0.0299802	0.0171375	11117	cg21285198/cg03471571/cg21655280/cg09763790/cg07374145/cg02127234/cg12461930/cg12798097/cg14575559/cg18204200/cg14534464/cg26610624/cg04837533/cg16581097/cg17916916/cg02231767/cg14150468/cg18521047/cg15224291/cg18425731/cg02540736/cg06846458/cg06157219/cg05968822/cg05598246/cg09854626/cg00095688/cg10509187/cg06315149/cg11958594/cg20277356/cg14522803/cg15964212/cg22517356/cg18502630/cg07250222/cg1…	tags=17%, list=10%, signal=15%
Beta cells	437	-0.336714	-1.14561	0.0412516	0.0929701	0.0531443	8539	cg16230720/cg17929951/cg27088844/cg02361878/cg09656389/cg06504820/cg01149415/cg19006378/cg16544010/cg16240480/cg11841529/cg06187336/cg17508500/cg13694576/cg01049237/cg17074704/cg02054776/cg09526912/cg18400845/cg13846344/cg00680827/cg06119874/cg10324998/cg23464360/cg03243135/cg03071245/cg07905944/cg14439629/cg07660750/cg02711647/cg02131995/cg00342358/cg02372786/cg09041678/cg01336162/cg26391832/cg0…	tags=13%, list=8%, signal=12%
Bergmann glia	280	-0.347188	-1.15058	0.0680272	0.136214	0.0778636	14250	cg20972453/cg16423337/cg08488116/cg26306372/cg15363487/cg21146273/cg07152925/cg16365445/cg08695724/cg20994686/cg22801690/cg16862063/cg14596987/cg01446515/cg22073802/cg18555555/cg09763790/cg26125811/cg05179645/cg00012692/cg17691657/cg00146951/cg07610777/cg09203312/cg21854895/cg01694331/cg19097322/cg07328351/cg17186168/cg12092309/cg16281600/cg10852165/cg21020855/cg08156531/cg13680118/cg21944455/cg0…	tags=24%, list=13%, signal=21%
Keratinocytes	205	-0.361374	-1.16062	0.0682415	0.136214	0.0778636	11100	cg16677448/cg19038454/cg17129388/cg24992471/cg08314660/cg00208830/cg05214427/cg26336935/cg23645091/cg22566740/cg06375539/cg20992002/cg02754943/cg00259249/cg11983245/cg06720467/cg21950166/cg08872722/cg13235717/cg16549596/cg19003337/cg15817481/cg25483003/cg01362515/cg13488851/cg09178385/cg11344638/cg02855983/cg13179549/cg04823796/cg14044120/cg03547062/cg13981310/cg14295062/cg25433648/cg09831553/cg1…	tags=19%, list=10%, signal=17%
Airway goblet cells	147	-0.371499	-1.16164	0.101449	0.189121	0.108107	9634	cg17501569/cg26403416/cg19983801/cg20469837/cg20953047/cg12456510/cg06100324/cg16574310/cg26865127/cg04220482/cg12565635/cg05573997/cg10398993/cg21304163/cg24537836/cg13245375/cg03020208/cg04588708/cg02704949/cg01408817/cg08700707/cg19265103/cg00961792/cg21201572/cg21122474/cg02633817/cg00480115/cg10159596/cg15928480/cg26578149/cg11811510/cg19220825	tags=22%, list=9%, signal=20%
Luminal epithelial cells	337	-0.347841	-1.16348	0.0203844	0.0504598	0.0288442	10492	cg13329862/cg16537676/cg00618323/cg26086948/cg03471571/cg21042539/cg18229134/cg15731317/cg02654940/cg24180569/cg02635869/cg02695062/cg00325113/cg20277356/cg10393875/cg01519261/cg07250222/cg20324165/cg13591783/cg06734962/cg15442702/cg04915566/cg12565635/cg06378617/cg01601628/cg03020951/cg26357344/cg07668993/cg07399355/cg03020208/cg19215110/cg23953820/cg04940329/cg10070185/cg08469255/cg22500132/cg2…	tags=16%, list=9%, signal=15%
Plasma cells	365	-0.34969	-1.17338	0.0138137	0.0359632	0.0205576	12958	cg14446979/cg19464016/cg08645889/cg03153115/cg17965230/cg06066088/cg24418182/cg14396214/cg24679007/cg19825589/cg24631526/cg11804414/cg03317245/cg22186515/cg01895482/cg00995520/cg27176392/cg08172637/cg22900607/cg24180569/cg06653796/cg22196848/cg24874003/cg04983977/cg11906607/cg27336360/cg13846507/cg17929951/cg00625845/cg11653233/cg21023001/cg01149415/cg20608699/cg10272968/cg02258139/cg02397571/cg1…	tags=18%, list=11%, signal=16%
Osteoblasts	469	-0.34534	-1.1807	0.0149645	0.0382989	0.0218927	13923	cg07538512/cg22320183/cg17028039/cg24789299/cg11402586/cg04548563/cg05858079/cg11384924/cg08527797/cg12036877/cg18382389/cg13524082/cg20674638/cg23352747/cg06066088/cg03785281/cg15166492/cg22506534/cg13248115/cg24278165/cg03471571/cg03317245/cg18153624/cg22658979/cg06035250/cg03752138/cg20460852/cg15815016/cg14404763/cg00990613/cg18789685/cg11627632/cg26530341/cg02549628/cg05724197/cg20277356/cg1…	tags=20%, list=12%, signal=18%
Mesangial cells	436	-0.34972	-1.1889	0.0124848	0.0336643	0.0192434	16713	cg18752854/cg06030229/cg14021880/cg16201780/cg15371881/cg21794428/cg08529333/cg00063703/cg14095850/cg06644721/cg05019168/cg17650523/cg09852007/cg22813699/cg04966297/cg12601987/cg16105594/cg11991398/cg10708548/cg10029130/cg04478875/cg01619796/cg15897310/cg01442799/cg18031326/cg08224159/cg11100798/cg06341779/cg15709214/cg02956320/cg05354432/cg19015961/cg03749900/cg13524082/cg00516030/cg06487986/cg1…	tags=25%, list=15%, signal=22%
Sebocytes	175	-0.37676	-1.19363	0.0685579	0.136214	0.0778636	14154	cg06950567/cg17072805/cg07963181/cg08793689/cg12986726/cg25783352/cg08423052/cg06295856/cg14334794/cg15391601/cg27413462/cg06457736/cg07043494/cg05524740/cg02930951/cg27392775/cg10369242/cg08831077/cg22813430/cg09666573/cg07399355/cg03750587/cg12477452/cg08929103/cg00660272/cg17571559/cg22500132/cg22531371/cg06710735/cg24672624/cg25677394/cg11702866/cg17660833/cg02386822/cg27092248/cg19440734/cg0…	tags=22%, list=13%, signal=19%
Mesothelial cells	328	-0.361325	-1.2062	0.0128446	0.034027	0.0194508	9788	cg00026474/cg17501569/cg06834758/cg19286687/cg24030587/cg23645091/cg24940576/cg22566740/cg23490796/cg17161617/cg03965649/cg06100324/cg16574310/cg10369242/cg20603611/cg19445684/cg22813430/cg04273299/cg02902770/cg10398993/cg20925954/cg07832674/cg12731671/cg13227481/cg04588708/cg12833720/cg26512226/cg08700707/cg17962854/cg21565914/cg20229014/cg06761584/cg12323347/cg12831076/cg24065270/cg01314252/cg0…	tags=14%, list=9%, signal=13%
Spermatozoa	63	-0.438757	-1.21701	0.128788	0.231512	0.132338	9310	cg20287234/cg07414574/cg21675254/cg21035222/cg19109120/cg26078793/cg13782781/cg13531460/cg24765602/cg25156843/cg26357885/cg26421140/cg22325530/cg21841583/cg01520924/cg06980169/cg12120359/cg27026695/cg16382047	tags=30%, list=8%, signal=28%
Immature neurons	365	-0.363235	-1.21883	0.00525162	0.0168722	0.00964464	3406	cg17738521/cg18400845/cg12616114/cg10723020/cg07658207/cg27321439/cg07905944/cg09015232/cg14439629/cg07660750/cg09041678/cg01665555/cg08391415/cg09252999/cg02468250/cg00060304/cg17280740/cg03578473/cg20528093/cg12458970/cg20709008/cg21764190/cg09217215/cg23933618/cg14443953/cg11162118/cg11333459/cg06312283/cg13028700/cg02642123	tags=8%, list=3%, signal=8%
Pancreatic stellate cells	182	-0.381923	-1.2189	0.048951	0.107125	0.0612355	12853	cg20410381/cg13524082/cg00516030/cg06299997/cg16835618/cg15166492/cg09727050/cg24767336/cg09104660/cg01821854/cg13248115/cg00375581/cg21301440/cg13357229/cg23850277/cg07539983/cg01813033/cg18322321/cg20971970/cg22221831/cg11079619/cg15449664/cg13212283/cg08321366/cg24406898/cg08695855/cg04234070/cg12489934/cg13094752/cg24879415/cg23348014/cg22260478/cg18511007/cg22602105/cg26389330/cg01942558/cg1…	tags=23%, list=11%, signal=20%
T cells	531	-0.360122	-1.23626	0.00200905	0.00758418	0.00433532	12108	cg15166492/cg27031112/cg04552346/cg10325497/cg08724992/cg20981615/cg25226014/cg24177983/cg13248115/cg07380416/cg12918009/cg20321139/cg11558856/cg19033615/cg22111043/cg21843586/cg11294761/cg00063945/cg05490366/cg20171453/cg10500147/cg00471190/cg26757673/cg08506127/cg09124190/cg01315070/cg05128992/cg02078292/cg23797100/cg10985479/cg24297695/cg09153080/cg21307484/cg02249841/cg07041323/cg15555970/cg1…	tags=23%, list=11%, signal=21%
Enteric glia cells	103	-0.4168	-1.24298	0.05919	0.122434	0.0699868	13275	cg07152925/cg09350274/cg26887379/cg01083689/cg16891895/cg00966974/cg26509022/cg24848602/cg12791065/cg02902865/cg10336108/cg19224278/cg07328351/cg12092309/cg20390613/cg16086130/cg03721195/cg08156531/cg04010939/cg21944455/cg13420744/cg07685786/cg25625951/cg23242944/cg17935811/cg00025591/cg14333338/cg11064537/cg01346152	tags=28%, list=12%, signal=25%
Peritubular myoid cells	174	-0.400739	-1.26825	0.0284831	0.0672024	0.0384147	10316	cg26509022/cg12940993/cg08254353/cg06990298/cg12791065/cg06861880/cg26734040/cg10336108/cg04768602/cg23820828/cg19224278/cg12254648/cg15371711/cg16086130/cg22646937/cg02902770/cg26287345/cg22853588/cg13016314/cg22270364/cg05385434/cg00501904/cg06420834/cg21671476/cg19534021/cg18660345/cg22041417/cg05820491/cg17744295/cg07810884/cg27174787/cg03138928	tags=18%, list=9%, signal=17%
Hepatoblasts	123	-0.41478	-1.26887	0.0477876	0.106117	0.0606592	16776	cg03870777/cg01835489/cg10227191/cg23522522/cg05543864/cg20848979/cg07284632/cg07700741/cg22958104/cg03862380/cg07006673/cg27420224/cg02875953/cg21559386/cg27200006/cg02774160/cg06640637/cg26486070/cg20324165/cg23834593/cg06126829/cg06504820/cg16544010/cg24084358/cg08314996/cg26357344/cg05517233/cg07350057/cg25590527/cg13825083/cg07033790/cg26818820/cg13382768	tags=27%, list=15%, signal=23%
Kupffer cells	184	-0.401312	-1.28245	0.0210167	0.0511858	0.0292592	12700	cg08710757/cg03039974/cg14499385/cg00136477/cg11270656/cg22658979/cg05150327/cg00215182/cg23611945/cg25705508/cg13586051/cg16302310/cg11056604/cg05539509/cg06196379/cg07935264/cg21578541/cg22484793/cg09829176/cg11071407/cg04988978/cg25666403/cg07498879/cg14566475/cg13168221/cg25739715/cg24182521/cg01569083/cg00645579/cg19001261/cg23572944/cg10981439/cg26980692/cg25496417/cg18151345/cg10467217/cg1…	tags=22%, list=11%, signal=20%
Endothelial cells	1176	-0.353725	-1.28477	5.13784e-06	3.87907e-05	2.21738e-05	10961	cg19528338/cg16212219/cg16361890/cg00003513/cg12541591/cg05267118/cg13249591/cg18517961/cg11324420/cg12926720/cg13024471/cg03406535/cg26838747/cg04842880/cg04459545/cg01559259/cg27563423/cg24180569/cg12940993/cg24661860/cg20994097/cg26372400/cg09314155/cg11343894/cg07539983/cg01379317/cg10347828/cg11603463/cg25721982/cg00004700/cg11073602/cg23556715/cg08537783/cg08872742/cg01264765/cg25365050/cg0…	tags=19%, list=10%, signal=17%
Enteroendocrine cells	308	-0.39127	-1.30411	0.00237319	0.0085322	0.00487724	9196	cg16789592/cg26796190/cg17528967/cg09467501/cg16230720/cg01298514/cg02218884/cg09656389/cg19006378/cg01302562/cg20705390/cg03721195/cg05951576/cg13694576/cg20637603/cg18400845/cg18022921/cg19038804/cg24272907/cg07905944/cg14439629/cg00539360/cg07660750/cg09041678/cg01665555/cg08391415/cg09252999/cg02468250/cg00060304/cg17280740/cg03578473/cg20528093/cg20709008/cg21764190/cg09217215/cg23933618/cg1…	tags=14%, list=8%, signal=13%
Astrocytes	489	-0.384606	-1.31879	0.000238949	0.00128862	0.00073661	9560	cg00146951/cg07360076/cg07610777/cg22647018/cg26078793/cg21572621/cg09203312/cg20626249/cg13782781/cg01189606/cg17929951/cg24765602/cg02788090/cg00551143/cg08447739/cg01149415/cg19097322/cg26357885/cg16251777/cg19478105/cg07328351/cg26421140/cg17186168/cg05214235/cg12092309/cg15835620/cg11841529/cg21020855/cg08156531/cg04955791/cg01747222/cg21944455/cg13998093/cg01520924/cg23631930/cg27316956/cg1…	tags=17%, list=8%, signal=16%
Pulmonary alveolar type I cells	203	-0.411397	-1.32062	0.00522017	0.0168722	0.00964464	10772	cg16825133/cg22619412/cg18246056/cg23850277/cg01813033/cg22758846/cg22471129/cg24341615/cg13209298/cg01298514/cg10334121/cg11594299/cg10369242/cg23008404/cg10852165/cg05304405/cg10510478/cg20116935/cg03534847/cg22813430/cg12938320/cg13573474/cg05093711/cg09007058/cg18883951/cg03020208/cg24513571/cg18022921/cg06776256/cg22260478/cg27178401/cg00539360/cg20501434/cg04767756/cg03353445/cg04791129/cg1…	tags=21%, list=10%, signal=19%
T memory cells	320	-0.401962	-1.33602	0.00088595	0.00371607	0.00212421	12314	cg21515898/cg21587469/cg06157318/cg04552346/cg10325497/cg27365426/cg25226014/cg12918009/cg11294761/cg07119472/cg20171453/cg04069576/cg06535993/cg23797100/cg10985479/cg08374799/cg24868790/cg07041323/cg08450017/cg04566159/cg01525376/cg16260696/cg02874908/cg06517940/cg18097224/cg13615963/cg15344028/cg20051772/cg25501099/cg11485451/cg26937038/cg13046271/cg08075204/cg00220455/cg14524975/cg05540913/cg1…	tags=22%, list=11%, signal=20%
Luteal cells	184	-0.428502	-1.36934	0.00664238	0.02006	0.0114668	10221	cg19375123/cg22748573/cg21608792/cg18603838/cg10133825/cg06161814/cg12724221/cg04651042/cg19226017/cg22760338/cg25114611/cg09594069/cg22932336/cg03591753/cg18237618/cg12100463/cg16087630/cg15255455/cg08181251/cg18812909/cg13774825/cg13003011/cg05726935/cg08719289/cg10705800/cg15339720	tags=14%, list=9%, signal=13%
Endothelial cells (aorta)	549	-0.409868	-1.41186	4.118e-06	3.27273e-05	1.87078e-05	12563	cg06487986/cg01601050/cg03283842/cg14792845/cg03450635/cg00765635/cg02173484/cg05407338/cg26862175/cg16255541/cg16852483/cg20593100/cg15789789/cg13024471/cg16277510/cg23407970/cg17294308/cg06616710/cg08169864/cg18951977/cg08923450/cg10949583/cg06834758/cg21608792/cg06861880/cg14630601/cg20633595/cg10164367/cg19399165/cg21445366/cg20462855/cg26544870/cg12045528/cg05777061/cg01914242/cg11843502/cg0…	tags=20%, list=11%, signal=18%
Myoepithelial cells	149	-0.460399	-1.44671	0.00408949	0.0140344	0.00802244	13358	cg01045132/cg07284632/cg11348165/cg19015961/cg07700741/cg23004174/cg07621385/cg17399352/cg12071806/cg04283637/cg16212219/cg17129388/cg24992471/cg00208830/cg04904099/cg23645091/cg22566740/cg11510131/cg07216529/cg12254648/cg15371711/cg09990481/cg06720467/cg21950166/cg05650674/cg13235717/cg16549596/cg01580568/cg25850808/cg19003337/cg26287345/cg23184556/cg26107033/cg01362515/cg22853588/cg13445604/cg0…	tags=32%, list=12%, signal=28%
Choroid plexus cells	107	-0.486616	-1.46256	0.00961203	0.0273852	0.0156542	9566	cg10568297/cg04008843/cg18603838/cg10826338/cg16057826/cg12262395/cg00622010/cg12821724/cg22760338/cg00516678/cg07168556/cg26923410/cg01234610/cg01633184/cg10150176/cg20889395/cg17203352/cg18056695/cg00003625/cg00463502/cg10690919/cg09676669/cg10408284/cg25075794/cg04372674	tags=23%, list=8%, signal=21%
Platelets	680	-0.418042	-1.46636	5.79209e-08	1.24944e-06	7.14213e-07	14886	cg26848442/cg04658055/cg26904914/cg02121118/cg10452531/cg21366834/cg22116670/cg19287320/cg14182667/cg05070742/cg23818792/cg13633560/cg20329620/cg26203383/cg00834899/cg06436032/cg05323324/cg15562399/cg16824731/cg11402586/cg15579370/cg02880898/cg07202214/cg12036877/cg08266168/cg06542614/cg23004174/cg12484072/cg03480346/cg20674638/cg24671153/cg20533899/cg07340580/cg02726291/cg02914427/cg00199007/cg0…	tags=26%, list=13%, signal=23%
Transient cells	148	-0.470996	-1.47576	0.00221801	0.00816876	0.00466949	11096	cg15613982/cg25133016/cg18441837/cg16966043/cg16965393/cg07686035/cg12013321/cg20416037/cg21029769/cg05726118/cg02850715/cg02544502/cg00496004/cg11029358/cg14903689/cg02247160/cg07279557/cg17935233/cg05356496/cg26779378/cg15320854/cg13423770/cg07702888	tags=16%, list=10%, signal=14%
Proximal tubule cells	388	-0.447425	-1.51144	7.84599e-06	5.64164e-05	3.22492e-05	12976	cg02841931/cg09327378/cg08589960/cg20848979/cg22988581/cg06644359/cg07430237/cg00187635/cg03891598/cg12298562/cg02924053/cg03063309/cg05389183/cg09895653/cg22958104/cg24083367/cg03862380/cg07006673/cg19901005/cg06424894/cg18723442/cg16836388/cg21062347/cg23352747/cg27420224/cg16862063/cg03962678/cg22506534/cg14350382/cg06400204/cg26948274/cg06143864/cg16477187/cg19045070/cg09837037/cg21559386/cg0…	tags=32%, list=11%, signal=28%
Mammary epithelial cells	253	-0.462824	-1.52021	0.000164753	0.000956836	0.000546954	10969	cg26701826/cg13816423/cg11177740/cg10719970/cg26509022/cg12791065/cg23645091/cg20716209/cg18603838/cg10336108/cg22566740/cg10393875/cg08977270/cg14193886/cg20324165/cg10696062/cg02793451/cg19224278/cg18885162/cg10369242/cg23486853/cg16086130/cg19539004/cg09632136/cg22813430/cg10160276/cg22760338/cg26357344/cg16030177/cg02726377/cg23667127/cg19003337/cg02094283/cg04598300/cg08321366/cg03987192/cg0…	tags=22%, list=10%, signal=20%
Smooth muscle cells	492	-0.442934	-1.523	2.7193e-07	3.42178e-06	1.95599e-06	13576	cg15006973/cg03063309/cg26053864/cg01045132/cg02480666/cg04485065/cg01765600/cg19015961/cg00037186/cg12603043/cg11683764/cg11262462/cg10604168/cg27394460/cg07621385/cg14150727/cg18441733/cg06950730/cg00456888/cg05852231/cg19932080/cg04219287/cg06639320/cg22126505/cg21547371/cg11247103/cg16212219/cg07795968/cg12488187/cg07635369/cg16051089/cg04865929/cg07198402/cg02970525/cg01266287/cg16903217/cg0…	tags=27%, list=12%, signal=24%
Gamma (PP) cells	198	-0.486527	-1.56043	0.000266511	0.00132377	0.000756706	2662	cg07905944/cg14439629/cg07660750/cg04823796/cg14044120/cg13981310/cg14295062/cg09041678/cg01665555/cg08391415/cg09252999/cg02468250/cg00060304/cg17280740/cg03578473/cg20528093/cg20709008/cg21764190/cg09217215/cg23933618/cg14443953/cg11162118/cg11333459/cg06312283/cg13028700/cg02642123	tags=13%, list=2%, signal=13%
Microglia	386	-0.464224	-1.56708	3.66735e-07	3.9555e-06	2.26108e-06	11941	cg21662263/cg25429672/cg17399352/cg11674933/cg12071806/cg12160664/cg09160477/cg16361890/cg07119472/cg01845451/cg04069576/cg10500147/cg06852744/cg06535993/cg10952220/cg24030630/cg16504798/cg00215182/cg10725937/cg00394040/cg14694191/cg17929951/cg12759523/cg18502630/cg14674856/cg01149415/cg24431161/cg27582235/cg10852165/cg11841529/cg27104271/cg21049762/cg25501099/cg26890621/cg24211388/cg10268711/cg1…	tags=25%, list=11%, signal=22%
Tuft cells	163	-0.498186	-1.56983	0.000417424	0.00196972	0.00112595	11387	cg19363546/cg15391601/cg01612443/cg05205842/cg05001389/cg00629585/cg21931938/cg23842870/cg02788090/cg02152108/cg20705390/cg25210134/cg26620147/cg03521113/cg21336300/cg14366598/cg07639900/cg16374193/cg07356771/cg25836326/cg04046364/cg09549827/cg00671386/cg22017996/cg15718287/cg06225589/cg06225154/cg00645579/cg15718222/cg22227104/cg03518417/cg26767083/cg05547778/cg01891711/cg14076977/cg22643740/cg1…	tags=25%, list=10%, signal=22%
Intercalated cells	94	-0.538385	-1.57906	0.00153954	0.00611765	0.00349702	12922	cg00604736/cg24473450/cg13379236/cg07340580/cg02998129/cg24607642/cg00290086/cg02683085/cg01429844/cg07686035/cg16464328/cg08576304/cg11332236/cg01560399/cg10826338/cg03825790/cg01837657/cg04433322/cg07485916/cg05799256/cg00051068/cg13846344/cg01633184/cg12042113/cg10453365/cg17935233/cg12093976/cg05356496/cg26779378/cg15320854/cg13423770/cg07702888	tags=34%, list=11%, signal=30%
Neutrophils	300	-0.479303	-1.59244	2.6855e-06	2.53444e-05	1.44876e-05	9813	cg19037167/cg10952220/cg03882382/cg04382396/cg00484488/cg03338933/cg11810310/cg03121834/cg26013975/cg03359362/cg03066323/cg02587120/cg24256772/cg26535435/cg05539509/cg06196379/cg13084345/cg26937038/cg07935264/cg03477080/cg15160801/cg07115110/cg04988978/cg14754581/cg02310296/cg07626482/cg14523574/cg23184556/cg25666403/cg21603144/cg07498879/cg10862018/cg13445604/cg20070090/cg23048494/cg05293365/cg2…	tags=25%, list=9%, signal=23%
Alpha cells	271	-0.486559	-1.60358	9.45566e-06	6.49002e-05	3.70988e-05	9712	cg27216780/cg04008843/cg16789592/cg26796190/cg17528967/cg09467501/cg16230720/cg09656389/cg19006378/cg13001878/cg26504021/cg10530164/cg05951576/cg05092353/cg13694576/cg26058016/cg18400845/cg19020434/cg14904725/cg21565914/cg04121771/cg06539629/cg07905944/cg14439629/cg03591467/cg07660750/cg08543966/cg24553184/cg18664514/cg09041678/cg01665555/cg08391415/cg09252999/cg02468250/cg00060304/cg17280740/cg0…	tags=18%, list=9%, signal=16%
Principal cells	237	-0.5099	-1.65644	2.86137e-06	2.54157e-05	1.45283e-05	10449	cg02322203/cg05393025/cg25788793/cg07545640/cg10638734/cg27056194/cg18996663/cg10393875/cg23329208/cg04260307/cg09939831/cg02955911/cg17403875/cg08789908/cg16545496/cg25598371/cg17135423/cg23214395/cg27398499/cg26523175/cg01637131/cg00748640/cg18883951/cg15731053/cg15976763/cg24513571/cg04994456/cg21088514/cg27130954/cg04831490/cg02183170/cg20008101/cg19899505/cg05346878/cg13443627/cg18282388/cg1…	tags=23%, list=9%, signal=21%
Radial glia cells	159	-0.53772	-1.69307	4.48119e-05	0.000281941	0.000161165	6758	cg09656389/cg19006378/cg17588800/cg08156531/cg21944455/cg13694576/cg20430847/cg18400845/cg16322276/cg23242944/cg09827752/cg01116067/cg07905944/cg14439629/cg17755964/cg07660750/cg06839900/cg15923947/cg09041678/cg01665555/cg08391415/cg09252999/cg02468250/cg00060304/cg17280740/cg20528093/cg21764190/cg05697909/cg09217215/cg23933618/cg14443953/cg11162118/cg11333459/cg06312283/cg13028700/cg02642123	tags=23%, list=6%, signal=21%
Ductal cells	207	-0.542408	-1.74626	1.05145e-06	1.05846e-05	6.05044e-06	11399	cg25509184/cg26086948/cg15509705/cg13249591/cg26509022/cg04420917/cg20994097/cg12791065/cg26403416/cg00325113/cg02549628/cg10336108/cg26013975/cg10393875/cg20953047/cg12456510/cg19224278/cg19353425/cg10369242/cg25099065/cg16086130/cg09061733/cg00622010/cg22813430/cg25420952/cg22615730/cg27398499/cg19419519/cg02520020/cg15918732/cg00516678/cg07668993/cg18348690/cg26923410/cg07399355/cg01580568/cg0…	tags=34%, list=10%, signal=30%
Cholangiocytes	248	-0.539151	-1.76763	1.30227e-07	1.87029e-06	1.06911e-06	11399	cg25509184/cg02875953/cg05653018/cg27200006/cg06035250/cg20655350/cg02774160/cg04420917/cg18789685/cg26403416/cg02683085/cg02549628/cg10393875/cg02788090/cg01560399/cg03825790/cg26486070/cg06346857/cg20953047/cg09801687/cg12456510/cg10369242/cg18581950/cg12047425/cg12565635/cg27346988/cg16986578/cg00622010/cg22813430/cg21970261/cg27398499/cg19419519/cg26808687/cg00145141/cg00516678/cg05799256/cg1…	tags=31%, list=10%, signal=28%
Basal cells	323	-0.542601	-1.80207	5.39684e-10	2.82667e-08	1.61581e-08	13445	cg16824731/cg10183885/cg18280758/cg11402586/cg07284632/cg14781190/cg07700741/cg05404792/cg20674638/cg01007029/cg07717381/cg23868899/cg07621385/cg25367318/cg09147131/cg17399352/cg00221668/cg03368362/cg12071806/cg27254056/cg23927974/cg02388416/cg16212219/cg13599131/cg08314660/cg00208830/cg05214427/cg08297140/cg19888535/cg27353308/cg04904099/cg23645091/cg16993936/cg22566740/cg03863486/cg11900509/cg0…	tags=28%, list=12%, signal=25%
Microfold cells	200	-0.583421	-1.87236	2.54018e-08	6.92719e-07	3.95977e-07	15902	cg09234297/cg11166252/cg07569385/cg08682981/cg02455803/cg05071212/cg17620505/cg04307531/cg09029046/cg26522743/cg05031521/cg12484370/cg08965276/cg23486142/cg22442686/cg15543489/cg02861781/cg26767632/cg04617914/cg26309194/cg19790294/cg13816423/cg11177740/cg05744675/cg10719970/cg24016624/cg10862535/cg00054525/cg04264002/cg09854626/cg06716283/cg07979271/cg12384236/cg08693172/cg05288750/cg18356276/cg1…	tags=33%, list=14%, signal=28%
Myofibroblasts	106	-0.678965	-2.03824	1.05897e-07	1.87029e-06	1.06911e-06	9972	cg09337852/cg06044751/cg19286687/cg14009688/cg20751706/cg23490796/cg07216529/cg12254648/cg26566898/cg15371711/cg09990481/cg16253634/cg08156531/cg24956866/cg21944455/cg16737267/cg11861562/cg13227481/cg26287345/cg26816748/cg23242944/cg04874031/cg26512226/cg22853588/cg26638069/cg07895203/cg23190719/cg06320380/cg10130564/cg06420834/cg09548780/cg21671476/cg26047334/cg18660345/cg15534755/cg03383268/cg0…	tags=39%, list=9%, signal=35%
Retinal progenitor cells	126	-0.666721	-2.03993	2.75253e-08	6.92719e-07	3.95977e-07	8172	cg02788090/cg09828714/cg09656389/cg19006378/cg25598371/cg13694576/cg01637131/cg18400845/cg01907106/cg07658207/cg22766080/cg07905944/cg14439629/cg07660750/cg02372786/cg09041678/cg01665555/cg08391415/cg09252999/cg02468250/cg00060304/cg17280740/cg20528093/cg21764190/cg09217215/cg23933618/cg14443953/cg11162118/cg11333459/cg06312283/cg13028700/cg02642123	tags=25%, list=7%, signal=24%
